# Supplementary material for: Fabrication and characterization of electrospun poly(e-caprolactone) fibrous membrane with antibacterial functionality
Source: R Soc Open Sci. 2017 Feb 8;4(2):160911. doi: 10.1098/rsos.160911 (PMC5367279; doi:10.1098/rsos.160911)
Supplement: TGA raw data [file rsos160911supp1.xlsx]

## Sheet: Sayfa1
AgCl			Neat PCL			5 % Ag			10 % Ag			15 % Ag
Temperature	Weight (%)		Temperature	Weight (%)		Temperature	Weight (%)		Temperature	Weight (%)		Temperature	Weight (%)
30.07	99.9823	--	29.74	100	--	29.95	100.005	--	29.96	99.9995	--	29.54	99.9999
30.07	99.9761	--	29.74	100	--	29.95	100.005	--	29.96	99.9995	--	29.53	99.9999
30.08	99.9697	--	29.74	100	--	29.93	100.005	--	29.94	99.9995	--	29.54	99.9999
30.06	99.9697	--	29.73	100	--	29.95	100.005	--	29.96	99.9995	--	29.54	99.9999
30.07	99.9634	--	29.74	100	--	29.95	100.002	--	29.96	99.9995	--	29.53	99.9999
30.06	99.9634	--	29.74	100	--	29.94	100.005	--	29.95	99.9995	--	29.55	99.9999
30.06	99.9634	--	29.75	100	--	29.95	100.005	--	29.97	99.9995	--	29.55	99.9999
30.08	99.9634	--	29.74	100	--	29.93	100.002	--	29.96	99.9995	--	29.53	99.9999
30.08	99.9634	--	29.75	100	--	29.96	100.002	--	29.97	99.9995	--	29.54	99.9999
30.07	99.9697	--	29.75	100	--	29.94	100.002	--	29.94	99.9995	--	29.55	99.9999
30.07	99.9697	--	29.74	100	--	29.94	100.002	--	29.97	99.9995	--	29.53	99.9999
30.08	99.9697	--	29.75	99.9953	--	29.95	100.002	--	29.97	99.9995	--	29.54	99.9999
30.08	99.9697	--	29.75	99.9953	--	29.95	99.9992	--	29.97	99.9995	--	29.56	99.9999
30.06	99.9697	--	29.76	99.9953	--	29.95	99.9992	--	29.96	99.9995	--	29.54	99.9999
30.07	99.9634	--	29.75	99.9953	--	29.96	99.9992	--	29.97	99.9995	--	29.55	99.9999
30.08	99.9634	--	29.74	99.9953	--	29.95	99.9992	--	29.96	99.9995	--	29.57	99.9999
30.08	99.9634	--	29.74	99.9953	--	29.94	99.9992	--	29.96	100.002	--	29.55	99.9999
30.08	99.9634	--	29.74	99.9953	--	29.94	99.9992	--	29.96	99.9995	--	29.54	99.9999
30.05	99.9634	--	29.74	99.9953	--	29.95	99.9992	--	29.98	100.002	--	29.55	99.9999
30.06	99.9634	--	29.74	99.9953	--	29.95	99.9992	--	29.98	100.002	--	29.54	99.9999
30.06	99.9634	--	29.73	99.9953	--	29.95	99.9992	--	29.97	100.002	--	29.55	99.9999
30.06	99.9571	--	29.75	99.9953	--	29.95	99.9992	--	29.97	100.002	--	29.55	99.9999
30.06	99.9571	--	29.75	99.9953	--	29.95	99.9992	--	29.98	100.002	--	29.56	99.9979
30.06	99.9571	--	29.76	99.9953	--	29.95	99.9992	--	29.97	100.002	--	29.55	99.9999
30.06	99.9571	--	29.75	99.9953	--	29.95	99.9992	--	29.98	100.002	--	29.55	99.9999
30.05	99.9571	--	29.75	99.9906	--	29.94	99.9992	--	29.97	100.002	--	29.56	100.002
30.05	99.9508	--	29.75	99.9906	--	29.96	99.9992	--	29.96	100.002	--	29.56	100.002
30.05	99.9508	--	29.73	99.9906	--	29.94	99.9992	--	29.98	100.002	--	29.56	100.002
30.07	99.9508	--	29.75	99.9906	--	29.94	99.9963	--	29.98	100.002	--	29.55	100.002
30.06	99.9508	--	29.75	99.9906	--	29.95	99.9963	--	29.98	100.005	--	29.58	100.002
30.06	99.9508	--	29.75	99.9906	--	29.95	99.9992	--	29.99	100.005	--	29.59	100.002
30.05	99.9508	--	29.73	99.9906	--	29.95	100.002	--	29.97	100.005	--	29.56	100.002
30.05	99.9508	--	29.74	99.9906	--	29.95	100.002	--	29.98	100.005	--	29.56	100.002
30.06	99.9508	--	29.75	99.9906	--	29.96	100.002	--	29.97	100.005	--	29.57	100.002
30.06	99.9508	--	29.75	99.9906	--	29.96	100.002	--	29.96	100.005	--	29.56	100.002
30.06	99.9508	--	29.74	99.9906	--	29.95	100.002	--	29.97	100.005	--	29.56	100.004
30.05	99.9508	--	29.74	99.9906	--	29.94	100.002	--	29.98	100.008	--	29.56	100.004
30.05	99.9508	--	29.75	99.9906	--	29.92	100.002	--	29.98	100.008	--	29.57	100.004
30.06	99.9508	--	29.74	99.9906	--	29.94	100.002	--	29.97	100.008	--	29.57	100.004
30.06	99.9508	--	29.73	99.9906	--	29.93	100.002	--	29.97	100.005	--	29.58	100.004
30.06	99.9508	--	29.74	99.9906	--	29.95	100.002	--	29.98	100.008	--	29.57	100.004
30.04	99.9445	--	29.76	99.9953	--	29.93	100.005	--	29.99	100.008	--	29.58	100.006
30.05	99.9382	--	29.74	99.9953	--	29.95	100.005	--	30	100.008	--	29.59	100.006
30.04	99.9319	--	29.75	99.9953	--	29.95	100.005	--	29.99	100.005	--	29.59	100.006
30.05	99.9319	--	29.73	99.9953	--	29.94	100.005	--	30	100.005	--	29.57	100.006
30.05	99.9256	--	29.77	99.9953	--	29.95	100.005	--	29.98	100.008	--	29.59	100.006
30.04	99.9193	--	29.76	99.9953	--	29.95	100.005	--	29.99	100.008	--	29.61	100.006
30.04	99.913	--	29.76	99.9953	--	29.95	100.005	--	29.99	100.008	--	29.61	100.006
30.06	99.913	--	29.74	99.9953	--	29.94	100.005	--	29.99	100.008	--	29.59	100.006
30.04	99.9067	--	29.75	99.9953	--	29.95	100.005	--	29.98	100.008	--	29.58	100.006
30.05	99.9067	--	29.75	99.9953	--	29.94	100.005	--	29.99	100.008	--	29.61	100.008
30.04	99.9004	--	29.74	99.9953	--	29.93	100.005	--	30	100.008	--	29.6	100.008
30.04	99.894	--	29.75	99.9953	--	29.94	100.005	--	29.99	100.011	--	29.59	100.008
30.05	99.894	--	29.76	100	--	29.94	100.005	--	30	100.011	--	29.58	100.008
30.04	99.8877	--	29.76	100	--	29.91	100.005	--	30	100.011	--	29.6	100.008
30.02	99.8877	--	29.75	100	--	29.95	100.005	--	30	100.011	--	29.61	100.008
30.05	99.8814	--	29.75	100	--	29.96	100.005	--	29.97	100.011	--	29.61	100.008
30.05	99.8814	--	29.76	100	--	29.95	100.005	--	29.99	100.014	--	29.59	100.008
30.02	99.8751	--	29.76	100	--	29.95	100.005	--	29.97	100.014	--	29.62	100.008
30.03	99.8751	--	29.75	100	--	29.95	100.005	--	29.99	100.014	--	29.61	100.008
30.05	99.8751	--	29.73	100	--	29.97	100.005	--	30	100.014	--	29.61	100.008
30.07	99.8688	--	29.75	100.005	--	29.95	100.005	--	29.98	100.014	--	29.59	100.008
30.03	99.8688	--	29.76	100.005	--	29.93	100.005	--	29.98	100.014	--	29.6	100.008
30.04	99.8688	--	29.75	100.005	--	29.93	100.008	--	29.98	100.016	--	29.61	100.008
30.07	99.8625	--	29.75	100.005	--	29.94	100.008	--	30.02	100.016	--	29.61	100.008
30.04	99.8625	--	29.75	100.005	--	29.95	100.008	--	29.99	100.016	--	29.61	100.008
30.03	99.8625	--	29.77	100.005	--	29.94	100.01	--	30	100.016	--	29.6	100.01
30.04	99.8625	--	29.76	100.005	--	29.95	100.01	--	30.01	100.016	--	29.6	100.01
30.04	99.8625	--	29.76	100.005	--	29.94	100.01	--	30.01	100.019	--	29.61	100.01
30.03	99.8625	--	29.75	100.005	--	29.96	100.013	--	29.99	100.019	--	29.6	100.01
30.02	99.8625	--	29.76	100.005	--	29.94	100.013	--	30	100.019	--	29.6	100.012
30.04	99.8562	--	29.77	100.005	--	29.94	100.013	--	30	100.022	--	29.61	100.012
30.04	99.8562	--	29.77	100.005	--	29.96	100.016	--	30.01	100.022	--	29.61	100.012
30.04	99.8562	--	29.75	100.005	--	29.95	100.016	--	29.99	100.025	--	29.62	100.012
30.03	99.8562	--	29.75	100.005	--	29.95	100.019	--	30.01	100.025	--	29.62	100.012
30.04	99.8562	--	29.75	100.005	--	29.95	100.019	--	30.01	100.028	--	29.61	100.012
30.04	99.8562	--	29.75	100.005	--	29.96	100.022	--	30.02	100.028	--	29.63	100.014
30.03	99.8562	--	29.76	100.005	--	29.96	100.022	--	30.01	100.03	--	29.62	100.016
30.02	99.8562	--	29.76	100.009	--	29.95	100.025	--	30.01	100.033	--	29.63	100.014
30.04	99.8562	--	29.76	100.009	--	29.95	100.025	--	30.01	100.033	--	29.63	100.016
30.05	99.8625	--	29.75	100.009	--	29.95	100.025	--	30.02	100.036	--	29.62	100.018
30.06	99.8625	--	29.76	100.009	--	29.97	100.027	--	30	100.039	--	29.64	100.018
30.03	99.8625	--	29.76	100.009	--	29.95	100.03	--	30.01	100.039	--	29.63	100.02
30.05	99.8625	--	29.75	100.009	--	29.96	100.03	--	30.02	100.042	--	29.63	100.02
30.03	99.8625	--	29.76	100.014	--	29.95	100.033	--	30.03	100.044	--	29.64	100.02
30.05	99.8625	--	29.78	100.014	--	29.95	100.033	--	30.02	100.047	--	29.65	100.022
30.05	99.8625	--	29.77	100.019	--	29.96	100.036	--	30.01	100.05	--	29.62	100.024
30.04	99.8625	--	29.77	100.019	--	29.98	100.039	--	30.04	100.053	--	29.63	100.024
30.05	99.8625	--	29.78	100.019	--	29.98	100.039	--	30.03	100.056	--	29.64	100.026
30.06	99.8625	--	29.78	100.024	--	29.96	100.041	--	30.03	100.056	--	29.66	100.028
30.05	99.8625	--	29.78	100.028	--	29.97	100.041	--	30.03	100.059	--	29.66	100.031
30.06	99.8625	--	29.79	100.028	--	29.98	100.044	--	30.05	100.061	--	29.67	100.031
30.05	99.8625	--	29.79	100.033	--	29.99	100.044	--	30.03	100.067	--	29.67	100.033
30.06	99.8625	--	29.8	100.033	--	29.99	100.05	--	30.03	100.07	--	29.66	100.037
30.05	99.8625	--	29.79	100.038	--	29.97	100.053	--	30.03	100.073	--	29.67	100.037
30.07	99.8625	--	29.77	100.042	--	29.99	100.055	--	30.05	100.075	--	29.68	100.041
30.08	99.8625	--	29.8	100.042	--	29.99	100.055	--	30.05	100.078	--	29.67	100.043
30.07	99.8625	--	29.8	100.047	--	30	100.058	--	30.05	100.078	--	29.67	100.047
30.06	99.8562	--	29.8	100.047	--	29.99	100.061	--	30.07	100.081	--	29.68	100.047
30.07	99.8625	--	29.81	100.052	--	30	100.061	--	30.07	100.084	--	29.68	100.049
30.07	99.8625	--	29.83	100.052	--	30	100.064	--	30.09	100.087	--	29.71	100.051
30.08	99.8625	--	29.81	100.057	--	29.97	100.067	--	30.07	100.09	--	29.68	100.051
30.08	99.8562	--	29.81	100.057	--	30.02	100.07	--	30.08	100.092	--	29.71	100.057
30.07	99.8625	--	29.81	100.061	--	30.01	100.07	--	30.08	100.092	--	29.71	100.059
30.08	99.8562	--	29.83	100.066	--	30	100.072	--	30.08	100.098	--	29.71	100.059
30.09	99.8562	--	29.83	100.066	--	30.01	100.075	--	30.08	100.098	--	29.71	100.065
30.1	99.8625	--	29.85	100.066	--	30.03	100.078	--	30.08	100.101	--	29.7	100.069
30.09	99.8562	--	29.83	100.066	--	30.04	100.081	--	30.1	100.104	--	29.73	100.069
30.09	99.8562	--	29.83	100.071	--	30.03	100.081	--	30.1	100.106	--	29.73	100.069
30.1	99.8562	--	29.85	100.071	--	30.02	100.084	--	30.11	100.106	--	29.74	100.069
30.11	99.8562	--	29.84	100.08	--	30.03	100.084	--	30.1	100.109	--	29.74	100.071
30.12	99.8562	--	29.85	100.076	--	30.06	100.086	--	30.12	100.115	--	29.77	100.073
30.12	99.8562	--	29.85	100.08	--	30.05	100.089	--	30.13	100.115	--	29.77	100.079
30.13	99.8562	--	29.85	100.085	--	30.04	100.092	--	30.12	100.118	--	29.76	100.077
30.12	99.8562	--	29.88	100.085	--	30.06	100.092	--	30.14	100.12	--	29.76	100.088
30.14	99.8562	--	29.88	100.09	--	30.07	100.095	--	30.13	100.123	--	29.78	100.088
30.13	99.8562	--	29.87	100.094	--	30.06	100.095	--	30.15	100.126	--	29.79	100.09
30.14	99.8562	--	29.9	100.099	--	30.05	100.095	--	30.15	100.126	--	29.78	100.09
30.16	99.8562	--	29.89	100.099	--	30.07	100.098	--	30.14	100.129	--	29.78	100.09
30.15	99.8562	--	29.89	100.104	--	30.1	100.098	--	30.15	100.135	--	29.81	100.092
30.17	99.8562	--	29.9	100.109	--	30.09	100.1	--	30.16	100.135	--	29.81	100.094
30.17	99.8562	--	29.9	100.109	--	30.09	100.1	--	30.16	100.137	--	29.82	100.094
30.17	99.8562	--	29.93	100.113	--	30.11	100.103	--	30.18	100.14	--	29.83	100.094
30.17	99.8562	--	29.91	100.113	--	30.12	100.103	--	30.18	100.14	--	29.84	100.094
30.18	99.8562	--	29.92	100.113	--	30.12	100.106	--	30.21	100.14	--	29.84	100.094
30.19	99.8625	--	29.93	100.118	--	30.13	100.106	--	30.2	100.143	--	29.83	100.096
30.2	99.8562	--	29.95	100.118	--	30.13	100.109	--	30.2	100.146	--	29.84	100.096
30.19	99.8562	--	29.97	100.123	--	30.14	100.109	--	30.23	100.146	--	29.86	100.098
30.21	99.8562	--	29.97	100.123	--	30.15	100.112	--	30.24	100.149	--	29.87	100.098
30.21	99.8562	--	29.97	100.123	--	30.16	100.115	--	30.24	100.151	--	29.87	100.1
30.22	99.8562	--	29.99	100.127	--	30.17	100.117	--	30.23	100.151	--	29.87	100.1
30.22	99.8562	--	30	100.132	--	30.18	100.117	--	30.26	100.154	--	29.89	100.1
30.24	99.8562	--	30.01	100.132	--	30.17	100.117	--	30.28	100.154	--	29.9	100.1
30.25	99.8562	--	30.01	100.132	--	30.18	100.117	--	30.26	100.154	--	29.9	100.102
30.27	99.8562	--	30.03	100.137	--	30.18	100.12	--	30.27	100.154	--	29.92	100.096
30.26	99.8562	--	30.03	100.137	--	30.22	100.123	--	30.29	100.157	--	29.92	100.098
30.27	99.8562	--	30.03	100.142	--	30.19	100.123	--	30.29	100.157	--	29.94	100.098
30.28	99.8562	--	30.04	100.146	--	30.2	100.123	--	30.29	100.157	--	29.93	100.1
30.28	99.8562	--	30.05	100.146	--	30.24	100.126	--	30.3	100.16	--	29.94	100.102
30.28	99.8562	--	30.05	100.146	--	30.22	100.126	--	30.32	100.16	--	29.94	100.102
30.31	99.8562	--	30.04	100.146	--	30.23	100.126	--	30.32	100.16	--	29.96	100.104
30.31	99.8499	--	30.06	100.151	--	30.26	100.129	--	30.32	100.163	--	29.98	100.104
30.31	99.8499	--	30.08	100.151	--	30.26	100.129	--	30.34	100.163	--	29.97	100.106
30.31	99.8499	--	30.1	100.151	--	30.27	100.131	--	30.35	100.163	--	30	100.106
30.33	99.8499	--	30.07	100.151	--	30.28	100.134	--	30.36	100.163	--	30.01	100.108
30.35	99.8499	--	30.08	100.156	--	30.28	100.134	--	30.36	100.165	--	30.02	100.108
30.37	99.8499	--	30.11	100.156	--	30.29	100.134	--	30.38	100.165	--	30.02	100.108
30.35	99.8499	--	30.12	100.156	--	30.3	100.134	--	30.38	100.165	--	30.03	100.11
30.36	99.8499	--	30.11	100.156	--	30.29	100.134	--	30.39	100.168	--	30.05	100.11
30.38	99.8499	--	30.13	100.156	--	30.32	100.137	--	30.38	100.168	--	30.04	100.112
30.39	99.8499	--	30.15	100.156	--	30.32	100.137	--	30.41	100.171	--	30.04	100.112
30.4	99.8499	--	30.17	100.16	--	30.33	100.137	--	30.41	100.171	--	30.06	100.114
30.4	99.8499	--	30.14	100.16	--	30.34	100.14	--	30.44	100.171	--	30.07	100.114
30.42	99.8499	--	30.16	100.16	--	30.35	100.14	--	30.46	100.171	--	30.08	100.116
30.43	99.8499	--	30.18	100.16	--	30.36	100.14	--	30.44	100.174	--	30.08	100.116
30.43	99.8436	--	30.21	100.16	--	30.37	100.14	--	30.45	100.174	--	30.1	100.118
30.42	99.8436	--	30.19	100.16	--	30.38	100.143	--	30.47	100.174	--	30.1	100.118
30.45	99.8436	--	30.2	100.165	--	30.37	100.143	--	30.48	100.174	--	30.13	100.118
30.45	99.8436	--	30.23	100.165	--	30.4	100.143	--	30.49	100.177	--	30.14	100.118
30.46	99.8436	--	30.24	100.165	--	30.42	100.146	--	30.49	100.177	--	30.15	100.12
30.48	99.8373	--	30.23	100.165	--	30.4	100.146	--	30.49	100.18	--	30.15	100.12
30.48	99.8373	--	30.25	100.165	--	30.41	100.146	--	30.52	100.18	--	30.17	100.122
30.5	99.8373	--	30.26	100.165	--	30.43	100.146	--	30.54	100.182	--	30.18	100.122
30.5	99.8373	--	30.28	100.165	--	30.45	100.148	--	30.53	100.182	--	30.19	100.122
30.5	99.8373	--	30.27	100.17	--	30.44	100.148	--	30.54	100.182	--	30.21	100.124
30.53	99.8373	--	30.3	100.17	--	30.45	100.148	--	30.56	100.185	--	30.21	100.124
30.54	99.831	--	30.32	100.17	--	30.47	100.148	--	30.55	100.185	--	30.21	100.126
30.55	99.831	--	30.32	100.17	--	30.48	100.148	--	30.58	100.185	--	30.22	100.126
30.54	99.831	--	30.32	100.17	--	30.49	100.148	--	30.59	100.185	--	30.24	100.128
30.57	99.831	--	30.33	100.17	--	30.5	100.151	--	30.59	100.188	--	30.24	100.128
30.57	99.831	--	30.33	100.175	--	30.51	100.151	--	30.6	100.188	--	30.25	100.128
30.57	99.831	--	30.36	100.175	--	30.52	100.151	--	30.61	100.188	--	30.27	100.128
30.59	99.8247	--	30.36	100.175	--	30.52	100.151	--	30.62	100.188	--	30.29	100.128
30.6	99.8247	--	30.38	100.179	--	30.55	100.151	--	30.63	100.191	--	30.3	100.13
30.61	99.8247	--	30.39	100.179	--	30.55	100.151	--	30.64	100.191	--	30.28	100.13
30.63	99.8247	--	30.41	100.179	--	30.56	100.154	--	30.66	100.191	--	30.3	100.13
30.62	99.8183	--	30.41	100.179	--	30.56	100.154	--	30.67	100.191	--	30.33	100.13
30.63	99.8183	--	30.41	100.179	--	30.58	100.154	--	30.69	100.194	--	30.36	100.132
30.65	99.8183	--	30.43	100.179	--	30.59	100.154	--	30.71	100.194	--	30.36	100.132
30.67	99.812	--	30.44	100.179	--	30.61	100.154	--	30.69	100.196	--	30.36	100.135
30.68	99.812	--	30.46	100.184	--	30.61	100.157	--	30.71	100.196	--	30.39	100.135
30.67	99.812	--	30.46	100.184	--	30.62	100.157	--	30.71	100.196	--	30.4	100.135
30.7	99.812	--	30.48	100.184	--	30.64	100.157	--	30.73	100.196	--	30.39	100.135
30.7	99.8057	--	30.49	100.184	--	30.64	100.157	--	30.73	100.199	--	30.41	100.135
30.71	99.8057	--	30.5	100.184	--	30.65	100.157	--	30.75	100.199	--	30.43	100.135
30.73	99.8057	--	30.5	100.184	--	30.67	100.16	--	30.76	100.202	--	30.43	100.137
30.75	99.8057	--	30.52	100.184	--	30.67	100.16	--	30.76	100.202	--	30.44	100.137
30.75	99.8057	--	30.55	100.189	--	30.68	100.16	--	30.78	100.202	--	30.45	100.137
30.75	99.7994	--	30.55	100.189	--	30.71	100.162	--	30.8	100.205	--	30.45	100.139
30.77	99.7994	--	30.55	100.189	--	30.73	100.162	--	30.81	100.205	--	30.48	100.139
30.78	99.7994	--	30.56	100.189	--	30.73	100.162	--	30.81	100.205	--	30.49	100.139
30.78	99.7994	--	30.57	100.189	--	30.74	100.162	--	30.84	100.205	--	30.49	100.139
30.82	99.7931	--	30.59	100.194	--	30.75	100.162	--	30.85	100.208	--	30.5	100.139
30.81	99.7931	--	30.59	100.194	--	30.76	100.165	--	30.86	100.208	--	30.52	100.139
30.83	99.7931	--	30.61	100.194	--	30.78	100.165	--	30.88	100.208	--	30.53	100.141
30.84	99.7868	--	30.61	100.194	--	30.77	100.165	--	30.88	100.208	--	30.55	100.141
30.84	99.7868	--	30.64	100.198	--	30.78	100.165	--	30.89	100.208	--	30.57	100.141
30.86	99.7868	--	30.64	100.198	--	30.8	100.168	--	30.9	100.21	--	30.58	100.141
30.88	99.7868	--	30.65	100.198	--	30.82	100.168	--	30.92	100.21	--	30.58	100.143
30.88	99.7805	--	30.67	100.198	--	30.83	100.168	--	30.93	100.21	--	30.6	100.143
30.9	99.7805	--	30.68	100.198	--	30.84	100.168	--	30.94	100.213	--	30.6	100.143
30.9	99.7805	--	30.7	100.198	--	30.84	100.168	--	30.96	100.213	--	30.62	100.143
30.91	99.7805	--	30.7	100.198	--	30.87	100.168	--	30.96	100.213	--	30.64	100.143
30.91	99.7805	--	30.73	100.198	--	30.87	100.168	--	30.99	100.213	--	30.65	100.143
30.94	99.7742	--	30.72	100.203	--	30.88	100.171	--	30.99	100.213	--	30.66	100.145
30.96	99.7742	--	30.73	100.203	--	30.91	100.171	--	30.99	100.216	--	30.67	100.145
30.98	99.7742	--	30.75	100.203	--	30.91	100.171	--	31.01	100.216	--	30.67	100.145
30.98	99.7742	--	30.78	100.208	--	30.91	100.171	--	31.03	100.216	--	30.69	100.145
30.98	99.7679	--	30.79	100.208	--	30.92	100.174	--	31.05	100.216	--	30.71	100.147
31.01	99.7679	--	30.79	100.208	--	30.96	100.174	--	31.06	100.219	--	30.72	100.147
31.01	99.7616	--	30.8	100.212	--	30.95	100.174	--	31.07	100.219	--	30.72	100.147
31.03	99.7616	--	30.8	100.212	--	30.96	100.176	--	31.07	100.222	--	30.75	100.149
31.03	99.7616	--	30.83	100.212	--	30.98	100.176	--	31.08	100.222	--	30.76	100.149
31.05	99.7616	--	30.84	100.212	--	31	100.176	--	31.08	100.222	--	30.78	100.149
31.07	99.7616	--	30.86	100.217	--	31.02	100.179	--	31.12	100.222	--	30.79	100.149
31.09	99.7616	--	30.87	100.217	--	31.01	100.179	--	31.12	100.222	--	30.79	100.149
31.1	99.7616	--	30.88	100.217	--	31.04	100.182	--	31.13	100.225	--	30.83	100.151
31.11	99.7616	--	30.9	100.222	--	31.07	100.182	--	31.14	100.225	--	30.85	100.151
31.14	99.7616	--	30.91	100.222	--	31.07	100.182	--	31.16	100.227	--	30.83	100.151
31.14	99.7553	--	30.91	100.222	--	31.07	100.182	--	31.19	100.227	--	30.86	100.151
31.14	99.7553	--	30.94	100.222	--	31.09	100.185	--	31.18	100.227	--	30.87	100.153
31.15	99.7553	--	30.94	100.227	--	31.12	100.185	--	31.2	100.23	--	30.86	100.153
31.17	99.7489	--	30.96	100.227	--	31.11	100.185	--	31.23	100.23	--	30.89	100.153
31.19	99.7489	--	30.97	100.227	--	31.13	100.188	--	31.24	100.23	--	30.91	100.153
31.19	99.7489	--	30.99	100.227	--	31.15	100.188	--	31.25	100.233	--	30.91	100.155
31.19	99.7489	--	31	100.227	--	31.17	100.188	--	31.26	100.233	--	30.95	100.155
31.23	99.7489	--	31.01	100.231	--	31.16	100.188	--	31.27	100.233	--	30.95	100.155
31.26	99.7489	--	31.03	100.231	--	31.17	100.191	--	31.3	100.233	--	30.95	100.157
31.25	99.7426	--	31.05	100.231	--	31.18	100.191	--	31.31	100.236	--	30.98	100.157
31.25	99.7426	--	31.05	100.231	--	31.22	100.191	--	31.32	100.236	--	30.99	100.157
31.28	99.7426	--	31.06	100.231	--	31.23	100.191	--	31.34	100.236	--	31.01	100.159
31.31	99.7426	--	31.09	100.231	--	31.23	100.193	--	31.35	100.239	--	31.02	100.159
31.31	99.7363	--	31.1	100.236	--	31.23	100.193	--	31.35	100.239	--	31.03	100.159
31.32	99.7363	--	31.1	100.236	--	31.26	100.193	--	31.38	100.239	--	31.04	100.159
31.34	99.7363	--	31.1	100.236	--	31.28	100.193	--	31.4	100.241	--	31.06	100.161
31.35	99.7363	--	31.14	100.236	--	31.29	100.196	--	31.39	100.241	--	31.07	100.161
31.35	99.7363	--	31.15	100.241	--	31.31	100.196	--	31.4	100.241	--	31.07	100.161
31.36	99.73	--	31.17	100.241	--	31.32	100.196	--	31.44	100.241	--	31.11	100.163
31.4	99.73	--	31.17	100.241	--	31.34	100.196	--	31.43	100.244	--	31.12	100.163
31.41	99.73	--	31.19	100.241	--	31.35	100.199	--	31.47	100.244	--	31.14	100.163
31.41	99.73	--	31.2	100.241	--	31.35	100.199	--	31.47	100.244	--	31.15	100.163
31.42	99.7237	--	31.21	100.245	--	31.37	100.199	--	31.49	100.247	--	31.16	100.165
31.46	99.7237	--	31.24	100.245	--	31.39	100.199	--	31.5	100.247	--	31.18	100.165
31.47	99.7237	--	31.26	100.245	--	31.4	100.199	--	31.52	100.25	--	31.19	100.165
31.47	99.7174	--	31.28	100.245	--	31.42	100.202	--	31.51	100.25	--	31.2	100.165
31.49	99.7174	--	31.28	100.245	--	31.43	100.202	--	31.54	100.25	--	31.22	100.165
31.5	99.7174	--	31.3	100.25	--	31.43	100.202	--	31.57	100.25	--	31.24	100.167
31.52	99.7174	--	31.32	100.25	--	31.45	100.202	--	31.57	100.25	--	31.27	100.167
31.54	99.7174	--	31.33	100.25	--	31.46	100.202	--	31.59	100.253	--	31.27	100.169
31.56	99.7174	--	31.35	100.25	--	31.49	100.205	--	31.6	100.253	--	31.27	100.169
31.56	99.7111	--	31.35	100.255	--	31.49	100.205	--	31.62	100.253	--	31.3	100.169
31.58	99.7111	--	31.37	100.255	--	31.51	100.205	--	31.64	100.253	--	31.31	100.171
31.59	99.7111	--	31.39	100.255	--	31.53	100.205	--	31.66	100.255	--	31.32	100.171
31.62	99.7111	--	31.4	100.255	--	31.54	100.207	--	31.66	100.255	--	31.33	100.171
31.63	99.7111	--	31.42	100.255	--	31.56	100.207	--	31.68	100.255	--	31.35	100.171
31.65	99.7048	--	31.44	100.26	--	31.58	100.207	--	31.69	100.258	--	31.37	100.171
31.64	99.7048	--	31.45	100.26	--	31.6	100.207	--	31.71	100.258	--	31.38	100.173
31.66	99.7048	--	31.45	100.26	--	31.61	100.21	--	31.71	100.258	--	31.4	100.173
31.68	99.7048	--	31.48	100.264	--	31.64	100.21	--	31.75	100.258	--	31.42	100.173
31.69	99.7048	--	31.51	100.264	--	31.63	100.21	--	31.75	100.261	--	31.43	100.173
31.71	99.7048	--	31.51	100.264	--	31.66	100.21	--	31.77	100.261	--	31.45	100.175
31.72	99.6985	--	31.51	100.264	--	31.69	100.21	--	31.79	100.261	--	31.47	100.175
31.76	99.6985	--	31.52	100.264	--	31.7	100.21	--	31.82	100.261	--	31.47	100.175
31.77	99.6985	--	31.56	100.264	--	31.7	100.21	--	31.83	100.261	--	31.5	100.177
31.78	99.6985	--	31.57	100.269	--	31.71	100.213	--	31.84	100.261	--	31.51	100.177
31.8	99.6985	--	31.57	100.269	--	31.74	100.213	--	31.84	100.261	--	31.53	100.177
31.82	99.6985	--	31.6	100.269	--	31.75	100.213	--	31.88	100.264	--	31.54	100.179
31.83	99.6985	--	31.62	100.269	--	31.77	100.213	--	31.88	100.264	--	31.55	100.179
31.83	99.6922	--	31.64	100.269	--	31.79	100.213	--	31.88	100.264	--	31.56	100.179
31.85	99.6922	--	31.64	100.269	--	31.79	100.213	--	31.92	100.264	--	31.58	100.181
31.87	99.6922	--	31.66	100.274	--	31.8	100.216	--	31.92	100.264	--	31.61	100.181
31.9	99.6859	--	31.68	100.274	--	31.82	100.216	--	31.94	100.264	--	31.64	100.181
31.9	99.6922	--	31.71	100.274	--	31.84	100.216	--	31.94	100.267	--	31.63	100.181
31.91	99.6859	--	31.7	100.274	--	31.85	100.216	--	31.97	100.267	--	31.66	100.181
31.94	99.6859	--	31.74	100.274	--	31.86	100.216	--	32	100.267	--	31.68	100.183
31.96	99.6859	--	31.76	100.274	--	31.88	100.216	--	32	100.267	--	31.7	100.183
31.97	99.6859	--	31.77	100.274	--	31.91	100.219	--	32.02	100.267	--	31.69	100.185
31.98	99.6859	--	31.77	100.278	--	31.93	100.219	--	32.05	100.27	--	31.72	100.185
32	99.6796	--	31.78	100.278	--	31.93	100.219	--	32.07	100.27	--	31.75	100.185
32.03	99.6796	--	31.81	100.278	--	31.94	100.219	--	32.06	100.27	--	31.75	100.185
32.03	99.6796	--	31.84	100.278	--	31.96	100.219	--	32.09	100.27	--	31.76	100.188
32.05	99.6733	--	31.84	100.278	--	31.97	100.219	--	32.11	100.272	--	31.79	100.188
32.06	99.6733	--	31.85	100.278	--	31.99	100.222	--	32.14	100.272	--	31.8	100.19
32.08	99.6733	--	31.89	100.278	--	32.02	100.222	--	32.15	100.272	--	31.84	100.19
32.09	99.6733	--	31.9	100.283	--	32.04	100.222	--	32.15	100.275	--	31.82	100.19
32.1	99.6669	--	31.91	100.283	--	32.05	100.222	--	32.17	100.275	--	31.86	100.192
32.11	99.6669	--	31.93	100.283	--	32.06	100.224	--	32.18	100.275	--	31.87	100.192
32.14	99.6669	--	31.96	100.283	--	32.07	100.224	--	32.21	100.278	--	31.9	100.192
32.17	99.6669	--	31.97	100.283	--	32.1	100.224	--	32.21	100.278	--	31.89	100.192
32.17	99.6669	--	31.97	100.283	--	32.13	100.224	--	32.23	100.278	--	31.91	100.194
32.2	99.6606	--	31.99	100.288	--	32.13	100.224	--	32.27	100.281	--	31.95	100.194
32.23	99.6606	--	32.02	100.288	--	32.13	100.227	--	32.28	100.281	--	31.96	100.194
32.23	99.6606	--	32.03	100.288	--	32.17	100.227	--	32.29	100.281	--	31.98	100.196
32.25	99.6606	--	32.04	100.293	--	32.18	100.227	--	32.3	100.281	--	31.99	100.196
32.27	99.6543	--	32.07	100.288	--	32.2	100.227	--	32.32	100.281	--	32	100.196
32.3	99.6543	--	32.09	100.293	--	32.22	100.23	--	32.34	100.284	--	32.03	100.196
32.3	99.6543	--	32.12	100.293	--	32.24	100.23	--	32.37	100.284	--	32.04	100.196
32.33	99.648	--	32.12	100.293	--	32.25	100.23	--	32.38	100.286	--	32.06	100.196
32.33	99.648	--	32.14	100.293	--	32.26	100.23	--	32.39	100.286	--	32.08	100.198
32.36	99.648	--	32.16	100.293	--	32.28	100.233	--	32.4	100.286	--	32.11	100.198
32.38	99.648	--	32.17	100.293	--	32.3	100.233	--	32.43	100.286	--	32.11	100.2
32.37	99.6417	--	32.18	100.297	--	32.31	100.233	--	32.45	100.289	--	32.12	100.2
32.4	99.6354	--	32.21	100.297	--	32.33	100.233	--	32.47	100.289	--	32.16	100.2
32.43	99.6354	--	32.23	100.297	--	32.35	100.233	--	32.49	100.289	--	32.16	100.2
32.44	99.6354	--	32.26	100.297	--	32.36	100.236	--	32.49	100.292	--	32.18	100.202
32.45	99.6354	--	32.24	100.297	--	32.38	100.236	--	32.5	100.292	--	32.2	100.202
32.47	99.6354	--	32.27	100.297	--	32.39	100.236	--	32.51	100.292	--	32.21	100.202
32.49	99.6291	--	32.3	100.302	--	32.43	100.236	--	32.54	100.292	--	32.23	100.204
32.51	99.6291	--	32.33	100.302	--	32.46	100.236	--	32.56	100.295	--	32.26	100.204
32.54	99.6291	--	32.32	100.302	--	32.45	100.236	--	32.57	100.295	--	32.27	100.206
32.54	99.6228	--	32.35	100.302	--	32.49	100.238	--	32.6	100.298	--	32.29	100.206
32.57	99.6228	--	32.36	100.302	--	32.49	100.238	--	32.61	100.298	--	32.31	100.206
32.58	99.6228	--	32.38	100.302	--	32.5	100.238	--	32.63	100.298	--	32.32	100.206
32.61	99.6165	--	32.39	100.302	--	32.52	100.238	--	32.65	100.298	--	32.36	100.208
32.62	99.6165	--	32.43	100.302	--	32.53	100.238	--	32.68	100.3	--	32.35	100.208
32.65	99.6165	--	32.43	100.307	--	32.56	100.241	--	32.69	100.3	--	32.38	100.208
32.64	99.6102	--	32.45	100.307	--	32.58	100.241	--	32.7	100.3	--	32.4	100.21
32.66	99.6102	--	32.48	100.307	--	32.6	100.241	--	32.72	100.3	--	32.42	100.21
32.69	99.6039	--	32.5	100.307	--	32.62	100.241	--	32.76	100.303	--	32.44	100.21
32.71	99.6039	--	32.53	100.307	--	32.63	100.244	--	32.76	100.303	--	32.46	100.21
32.72	99.6039	--	32.52	100.307	--	32.64	100.244	--	32.77	100.303	--	32.45	100.21
32.74	99.5976	--	32.55	100.312	--	32.68	100.244	--	32.8	100.306	--	32.48	100.21
32.75	99.5976	--	32.57	100.312	--	32.69	100.244	--	32.82	100.306	--	32.51	100.212
32.78	99.5976	--	32.58	100.312	--	32.71	100.244	--	32.84	100.306	--	32.54	100.212
32.81	99.5913	--	32.59	100.312	--	32.74	100.247	--	32.86	100.306	--	32.55	100.212
32.81	99.5913	--	32.62	100.312	--	32.74	100.247	--	32.87	100.306	--	32.55	100.214
32.83	99.5913	--	32.65	100.316	--	32.75	100.247	--	32.9	100.309	--	32.59	100.214
32.86	99.5913	--	32.67	100.316	--	32.8	100.247	--	32.9	100.309	--	32.62	100.214
32.87	99.5849	--	32.67	100.316	--	32.81	100.247	--	32.92	100.309	--	32.63	100.214
32.89	99.5849	--	32.69	100.316	--	32.81	100.25	--	32.95	100.312	--	32.64	100.214
32.91	99.5849	--	32.71	100.321	--	32.85	100.25	--	32.98	100.309	--	32.65	100.214
32.92	99.5786	--	32.74	100.321	--	32.86	100.25	--	32.97	100.309	--	32.67	100.216
32.94	99.5786	--	32.76	100.321	--	32.88	100.252	--	33	100.309	--	32.72	100.216
32.95	99.5723	--	32.77	100.321	--	32.9	100.252	--	33.02	100.312	--	32.7	100.216
32.97	99.5723	--	32.79	100.321	--	32.92	100.252	--	33.05	100.312	--	32.73	100.216
33	99.5723	--	32.8	100.321	--	32.92	100.252	--	33.07	100.312	--	32.76	100.216
33.02	99.5723	--	32.83	100.321	--	32.93	100.255	--	33.08	100.312	--	32.79	100.216
33.05	99.5723	--	32.84	100.326	--	32.96	100.255	--	33.09	100.315	--	32.78	100.218
33.05	99.5723	--	32.86	100.321	--	32.99	100.255	--	33.11	100.315	--	32.8	100.222
33.08	99.5723	--	32.87	100.326	--	33.02	100.255	--	33.14	100.315	--	32.84	100.22
33.11	99.5723	--	32.9	100.326	--	33.03	100.255	--	33.15	100.315	--	32.86	100.22
33.12	99.566	--	32.91	100.326	--	33.04	100.258	--	33.17	100.317	--	32.86	100.222
33.12	99.566	--	32.95	100.33	--	33.05	100.258	--	33.2	100.317	--	32.89	100.222
33.15	99.5597	--	32.96	100.33	--	33.09	100.258	--	33.21	100.317	--	32.91	100.222
33.17	99.5597	--	32.98	100.33	--	33.1	100.258	--	33.25	100.317	--	32.93	100.222
33.2	99.5597	--	33	100.33	--	33.13	100.261	--	33.24	100.317	--	32.94	100.222
33.21	99.5597	--	33.02	100.33	--	33.15	100.261	--	33.27	100.32	--	32.96	100.222
33.22	99.5534	--	33.04	100.33	--	33.16	100.261	--	33.29	100.32	--	32.98	100.224
33.26	99.5534	--	33.06	100.33	--	33.19	100.261	--	33.31	100.32	--	33	100.224
33.28	99.5471	--	33.08	100.335	--	33.19	100.261	--	33.32	100.32	--	33.03	100.224
33.28	99.5471	--	33.1	100.335	--	33.21	100.264	--	33.34	100.323	--	33.04	100.224
33.32	99.5471	--	33.13	100.335	--	33.23	100.264	--	33.38	100.323	--	33.06	100.224
33.34	99.5408	--	33.15	100.335	--	33.25	100.264	--	33.39	100.326	--	33.1	100.226
33.35	99.5408	--	33.17	100.335	--	33.26	100.264	--	33.42	100.326	--	33.09	100.226
33.37	99.5408	--	33.19	100.335	--	33.29	100.264	--	33.43	100.326	--	33.12	100.226
33.39	99.5345	--	33.2	100.335	--	33.3	100.267	--	33.45	100.326	--	33.13	100.226
33.41	99.5345	--	33.23	100.34	--	33.33	100.267	--	33.47	100.329	--	33.17	100.226
33.43	99.5345	--	33.24	100.34	--	33.34	100.267	--	33.49	100.329	--	33.2	100.226
33.44	99.5282	--	33.26	100.34	--	33.37	100.267	--	33.52	100.329	--	33.2	100.226
33.47	99.5282	--	33.28	100.34	--	33.38	100.269	--	33.53	100.329	--	33.22	100.228
33.5	99.5219	--	33.31	100.34	--	33.4	100.269	--	33.54	100.331	--	33.25	100.228
33.53	99.5219	--	33.31	100.34	--	33.42	100.269	--	33.57	100.331	--	33.27	100.228
33.54	99.5219	--	33.34	100.34	--	33.45	100.272	--	33.6	100.331	--	33.29	100.228
33.55	99.5219	--	33.37	100.345	--	33.48	100.272	--	33.61	100.334	--	33.31	100.23
33.57	99.5219	--	33.38	100.345	--	33.49	100.272	--	33.63	100.334	--	33.3	100.23
33.61	99.5156	--	33.4	100.345	--	33.5	100.272	--	33.64	100.334	--	33.33	100.23
33.63	99.5156	--	33.42	100.345	--	33.53	100.275	--	33.66	100.334	--	33.36	100.23
33.64	99.5156	--	33.43	100.345	--	33.54	100.275	--	33.68	100.337	--	33.38	100.23
33.65	99.5092	--	33.45	100.345	--	33.56	100.275	--	33.71	100.337	--	33.41	100.232
33.68	99.5092	--	33.5	100.345	--	33.58	100.278	--	33.74	100.337	--	33.41	100.232
33.67	99.5092	--	33.5	100.349	--	33.62	100.278	--	33.75	100.337	--	33.43	100.232
33.71	99.5029	--	33.53	100.349	--	33.64	100.278	--	33.77	100.337	--	33.47	100.232
33.73	99.5029	--	33.55	100.349	--	33.64	100.278	--	33.78	100.337	--	33.49	100.232
33.75	99.4966	--	33.56	100.349	--	33.68	100.281	--	33.8	100.34	--	33.5	100.234
33.77	99.4966	--	33.59	100.349	--	33.69	100.281	--	33.82	100.34	--	33.52	100.234
33.79	99.4903	--	33.62	100.354	--	33.71	100.281	--	33.86	100.34	--	33.54	100.234
33.82	99.4903	--	33.64	100.354	--	33.72	100.283	--	33.86	100.343	--	33.57	100.234
33.84	99.484	--	33.66	100.354	--	33.76	100.283	--	33.89	100.343	--	33.58	100.234
33.86	99.484	--	33.67	100.354	--	33.78	100.283	--	33.92	100.343	--	33.61	100.234
33.89	99.484	--	33.7	100.354	--	33.8	100.283	--	33.94	100.343	--	33.64	100.236
33.91	99.484	--	33.73	100.359	--	33.81	100.283	--	33.96	100.345	--	33.65	100.236
33.92	99.4777	--	33.73	100.359	--	33.84	100.286	--	33.98	100.345	--	33.69	100.236
33.95	99.4714	--	33.76	100.359	--	33.86	100.286	--	33.98	100.345	--	33.7	100.239
33.95	99.4714	--	33.77	100.359	--	33.88	100.286	--	34.01	100.345	--	33.7	100.239
34	99.4714	--	33.79	100.359	--	33.89	100.289	--	34.03	100.345	--	33.74	100.239
34.01	99.4714	--	33.82	100.359	--	33.91	100.289	--	34.06	100.348	--	33.76	100.241
34.04	99.4651	--	33.83	100.359	--	33.95	100.289	--	34.07	100.348	--	33.79	100.241
34.04	99.4651	--	33.86	100.363	--	33.97	100.289	--	34.1	100.348	--	33.79	100.241
34.07	99.4651	--	33.89	100.363	--	33.98	100.289	--	34.13	100.348	--	33.82	100.241
34.1	99.4588	--	33.91	100.363	--	34	100.292	--	34.14	100.351	--	33.83	100.241
34.13	99.4588	--	33.91	100.363	--	34.03	100.292	--	34.15	100.351	--	33.84	100.241
34.13	99.4524	--	33.95	100.363	--	34.05	100.292	--	34.18	100.351	--	33.87	100.239
34.14	99.4524	--	33.98	100.363	--	34.08	100.292	--	34.21	100.351	--	33.9	100.241
34.19	99.4461	--	33.99	100.363	--	34.1	100.295	--	34.23	100.351	--	33.93	100.243
34.2	99.4461	--	34	100.368	--	34.1	100.295	--	34.25	100.351	--	33.94	100.243
34.2	99.4461	--	34.03	100.368	--	34.13	100.295	--	34.27	100.354	--	33.97	100.243
34.24	99.4398	--	34.07	100.368	--	34.15	100.295	--	34.28	100.354	--	33.99	100.243
34.28	99.4398	--	34.09	100.368	--	34.16	100.295	--	34.32	100.354	--	34.01	100.243
34.29	99.4398	--	34.1	100.368	--	34.18	100.298	--	34.33	100.354	--	34.04	100.245
34.3	99.4335	--	34.12	100.368	--	34.21	100.298	--	34.36	100.354	--	34.05	100.245
34.32	99.4335	--	34.15	100.368	--	34.23	100.298	--	34.38	100.357	--	34.07	100.245
34.35	99.4335	--	34.17	100.368	--	34.26	100.298	--	34.41	100.357	--	34.1	100.245
34.36	99.4272	--	34.19	100.368	--	34.27	100.3	--	34.42	100.357	--	34.12	100.247
34.37	99.4272	--	34.2	100.368	--	34.31	100.3	--	34.45	100.357	--	34.14	100.247
34.42	99.4272	--	34.22	100.373	--	34.33	100.3	--	34.46	100.36	--	34.15	100.247
34.43	99.4209	--	34.24	100.373	--	34.34	100.3	--	34.49	100.36	--	34.18	100.247
34.45	99.4209	--	34.26	100.373	--	34.37	100.3	--	34.51	100.36	--	34.22	100.249
34.47	99.4209	--	34.29	100.373	--	34.4	100.3	--	34.51	100.362	--	34.23	100.249
34.51	99.4209	--	34.33	100.373	--	34.41	100.3	--	34.55	100.362	--	34.25	100.249
34.53	99.4209	--	34.34	100.373	--	34.42	100.3	--	34.57	100.362	--	34.26	100.249
34.54	99.4146	--	34.36	100.378	--	34.46	100.303	--	34.59	100.362	--	34.29	100.251
34.57	99.4083	--	34.38	100.378	--	34.48	100.303	--	34.61	100.362	--	34.31	100.251
34.6	99.4083	--	34.41	100.378	--	34.51	100.303	--	34.64	100.365	--	34.34	100.251
34.61	99.4083	--	34.44	100.378	--	34.51	100.303	--	34.68	100.365	--	34.36	100.251
34.64	99.402	--	34.45	100.378	--	34.54	100.306	--	34.7	100.365	--	34.38	100.251
34.66	99.402	--	34.46	100.378	--	34.57	100.306	--	34.71	100.368	--	34.41	100.251
34.66	99.402	--	34.49	100.378	--	34.59	100.306	--	34.72	100.368	--	34.44	100.253
34.72	99.3957	--	34.52	100.378	--	34.6	100.306	--	34.76	100.368	--	34.46	100.253
34.72	99.3957	--	34.53	100.378	--	34.62	100.306	--	34.78	100.368	--	34.47	100.253
34.73	99.3957	--	34.57	100.382	--	34.66	100.306	--	34.81	100.368	--	34.48	100.253
34.77	99.3957	--	34.59	100.382	--	34.68	100.306	--	34.81	100.368	--	34.51	100.253
34.79	99.3894	--	34.6	100.382	--	34.7	100.309	--	34.85	100.371	--	34.54	100.255
34.81	99.3894	--	34.62	100.382	--	34.72	100.309	--	34.86	100.371	--	34.57	100.255
34.83	99.3894	--	34.65	100.382	--	34.73	100.309	--	34.88	100.371	--	34.58	100.255
34.85	99.3894	--	34.68	100.387	--	34.76	100.309	--	34.91	100.371	--	34.6	100.255
34.88	99.383	--	34.69	100.387	--	34.77	100.309	--	34.94	100.371	--	34.64	100.257
34.9	99.383	--	34.71	100.387	--	34.81	100.309	--	34.95	100.374	--	34.64	100.257
34.92	99.3767	--	34.73	100.387	--	34.82	100.309	--	34.98	100.374	--	34.66	100.257
34.94	99.3767	--	34.75	100.387	--	34.87	100.309	--	35.01	100.374	--	34.7	100.257
34.97	99.3767	--	34.79	100.387	--	34.89	100.309	--	35.02	100.374	--	34.72	100.259
35	99.3704	--	34.8	100.387	--	34.9	100.309	--	35.04	100.374	--	34.74	100.259
35.01	99.3641	--	34.83	100.392	--	34.93	100.312	--	35.06	100.376	--	34.77	100.259
35.04	99.3641	--	34.86	100.392	--	34.94	100.312	--	35.09	100.376	--	34.8	100.259
35.07	99.3641	--	34.88	100.392	--	34.99	100.312	--	35.1	100.376	--	34.81	100.261
35.09	99.3578	--	34.91	100.392	--	34.99	100.312	--	35.14	100.376	--	34.84	100.261
35.1	99.3578	--	34.94	100.392	--	35	100.312	--	35.15	100.376	--	34.86	100.261
35.12	99.3515	--	34.94	100.392	--	35.03	100.312	--	35.18	100.379	--	34.89	100.261
35.15	99.3452	--	34.98	100.392	--	35.06	100.314	--	35.19	100.379	--	34.91	100.261
35.17	99.3452	--	34.99	100.396	--	35.07	100.314	--	35.22	100.379	--	34.94	100.261
35.19	99.3389	--	35.02	100.396	--	35.1	100.314	--	35.25	100.379	--	34.95	100.261
35.21	99.3389	--	35.03	100.396	--	35.11	100.314	--	35.28	100.379	--	34.95	100.261
35.24	99.3389	--	35.08	100.396	--	35.16	100.314	--	35.29	100.382	--	34.99	100.263
35.26	99.3326	--	35.1	100.396	--	35.17	100.314	--	35.32	100.382	--	35.03	100.263
35.3	99.3326	--	35.12	100.396	--	35.18	100.317	--	35.34	100.382	--	35.04	100.263
35.29	99.3263	--	35.15	100.396	--	35.22	100.317	--	35.35	100.382	--	35.06	100.263
35.33	99.3263	--	35.15	100.401	--	35.25	100.317	--	35.39	100.382	--	35.09	100.265
35.38	99.32	--	35.18	100.401	--	35.26	100.317	--	35.42	100.382	--	35.11	100.265
35.39	99.32	--	35.21	100.401	--	35.29	100.317	--	35.44	100.382	--	35.13	100.265
35.4	99.32	--	35.23	100.401	--	35.32	100.317	--	35.45	100.385	--	35.15	100.265
35.44	99.3137	--	35.26	100.401	--	35.34	100.32	--	35.47	100.385	--	35.18	100.265
35.45	99.3073	--	35.28	100.401	--	35.36	100.32	--	35.49	100.385	--	35.22	100.267
35.49	99.3073	--	35.3	100.401	--	35.38	100.32	--	35.53	100.385	--	35.24	100.267
35.49	99.3073	--	35.33	100.406	--	35.41	100.32	--	35.55	100.388	--	35.24	100.267
35.53	99.3011	--	35.36	100.401	--	35.43	100.32	--	35.57	100.388	--	35.28	100.267
35.54	99.2947	--	35.38	100.406	--	35.46	100.323	--	35.6	100.388	--	35.3	100.267
35.59	99.2947	--	35.39	100.406	--	35.47	100.323	--	35.61	100.388	--	35.32	100.269
35.59	99.2884	--	35.42	100.406	--	35.51	100.323	--	35.65	100.388	--	35.35	100.269
35.61	99.2884	--	35.45	100.406	--	35.54	100.323	--	35.66	100.388	--	35.37	100.269
35.65	99.2884	--	35.47	100.406	--	35.55	100.323	--	35.69	100.388	--	35.39	100.269
35.67	99.2884	--	35.48	100.406	--	35.56	100.323	--	35.72	100.39	--	35.42	100.269
35.7	99.2884	--	35.52	100.411	--	35.59	100.323	--	35.75	100.39	--	35.44	100.269
35.71	99.2821	--	35.54	100.411	--	35.61	100.326	--	35.76	100.39	--	35.47	100.271
35.73	99.2821	--	35.56	100.411	--	35.64	100.326	--	35.79	100.39	--	35.5	100.271
35.76	99.2758	--	35.59	100.411	--	35.65	100.326	--	35.81	100.39	--	35.52	100.271
35.79	99.2758	--	35.62	100.411	--	35.68	100.326	--	35.82	100.393	--	35.53	100.271
35.81	99.2758	--	35.63	100.415	--	35.72	100.326	--	35.85	100.393	--	35.57	100.273
35.85	99.2695	--	35.66	100.415	--	35.75	100.328	--	35.88	100.393	--	35.6	100.273
35.87	99.2695	--	35.67	100.415	--	35.74	100.328	--	35.9	100.393	--	35.61	100.273
35.88	99.2695	--	35.73	100.415	--	35.78	100.328	--	35.93	100.393	--	35.65	100.273
35.91	99.2632	--	35.73	100.415	--	35.82	100.328	--	35.95	100.393	--	35.66	100.273
35.94	99.2632	--	35.75	100.415	--	35.83	100.328	--	35.98	100.393	--	35.67	100.275
35.95	99.2632	--	35.77	100.42	--	35.85	100.328	--	35.99	100.393	--	35.7	100.275
35.99	99.2569	--	35.81	100.42	--	35.88	100.328	--	36.02	100.393	--	35.73	100.275
36	99.2569	--	35.84	100.42	--	35.89	100.328	--	36.06	100.393	--	35.76	100.275
36.03	99.2569	--	35.86	100.42	--	35.93	100.331	--	36.08	100.396	--	35.78	100.275
36.06	99.2569	--	35.87	100.42	--	35.94	100.331	--	36.08	100.396	--	35.8	100.277
36.09	99.2506	--	35.9	100.42	--	35.97	100.331	--	36.12	100.396	--	35.83	100.277
36.1	99.2506	--	35.93	100.42	--	36	100.331	--	36.15	100.396	--	35.86	100.277
36.14	99.2506	--	35.96	100.425	--	36.04	100.331	--	36.17	100.396	--	35.86	100.277
36.16	99.2506	--	35.97	100.42	--	36.06	100.331	--	36.2	100.396	--	35.89	100.277
36.18	99.2443	--	36	100.425	--	36.09	100.334	--	36.22	100.399	--	35.91	100.277
36.19	99.2443	--	36.04	100.425	--	36.1	100.334	--	36.25	100.399	--	35.94	100.277
36.23	99.238	--	36.05	100.425	--	36.11	100.334	--	36.27	100.399	--	35.97	100.279
36.26	99.238	--	36.07	100.425	--	36.14	100.334	--	36.27	100.399	--	36	100.279
36.28	99.238	--	36.1	100.425	--	36.17	100.337	--	36.3	100.399	--	36.02	100.279
36.3	99.238	--	36.14	100.425	--	36.19	100.337	--	36.35	100.399	--	36.05	100.279
36.33	99.238	--	36.15	100.425	--	36.21	100.337	--	36.38	100.402	--	36.08	100.281
36.36	99.2317	--	36.16	100.425	--	36.24	100.337	--	36.4	100.402	--	36.1	100.281
36.38	99.2317	--	36.21	100.425	--	36.26	100.337	--	36.41	100.402	--	36.12	100.281
36.41	99.2317	--	36.22	100.425	--	36.29	100.337	--	36.43	100.402	--	36.15	100.281
36.43	99.2254	--	36.24	100.425	--	36.31	100.337	--	36.46	100.402	--	36.17	100.281
36.45	99.2254	--	36.28	100.425	--	36.33	100.34	--	36.5	100.405	--	36.19	100.281
36.48	99.2254	--	36.31	100.425	--	36.36	100.34	--	36.52	100.405	--	36.2	100.281
36.5	99.219	--	36.32	100.43	--	36.39	100.34	--	36.54	100.405	--	36.25	100.281
36.51	99.219	--	36.36	100.43	--	36.4	100.34	--	36.56	100.405	--	36.27	100.283
36.55	99.219	--	36.39	100.43	--	36.43	100.343	--	36.57	100.405	--	36.29	100.283
36.58	99.219	--	36.4	100.43	--	36.47	100.343	--	36.6	100.407	--	36.3	100.283
36.6	99.2127	--	36.44	100.43	--	36.49	100.343	--	36.63	100.407	--	36.34	100.283
36.61	99.2127	--	36.45	100.43	--	36.49	100.343	--	36.66	100.407	--	36.38	100.283
36.65	99.2064	--	36.47	100.43	--	36.53	100.343	--	36.69	100.407	--	36.4	100.283
36.68	99.2064	--	36.49	100.43	--	36.58	100.343	--	36.71	100.41	--	36.4	100.283
36.69	99.1938	--	36.54	100.43	--	36.6	100.345	--	36.74	100.41	--	36.44	100.283
36.72	99.1938	--	36.57	100.43	--	36.61	100.345	--	36.77	100.41	--	36.46	100.285
36.77	99.1875	--	36.57	100.43	--	36.64	100.345	--	36.78	100.41	--	36.48	100.285
36.79	99.1875	--	36.6	100.43	--	36.65	100.345	--	36.81	100.413	--	36.51	100.285
36.81	99.1812	--	36.63	100.43	--	36.7	100.345	--	36.84	100.413	--	36.55	100.285
36.83	99.1875	--	36.65	100.43	--	36.71	100.348	--	36.86	100.413	--	36.58	100.285
36.86	99.1812	--	36.67	100.434	--	36.74	100.348	--	36.89	100.413	--	36.6	100.287
36.88	99.1749	--	36.71	100.434	--	36.77	100.348	--	36.9	100.416	--	36.61	100.287
36.91	99.1749	--	36.73	100.434	--	36.8	100.348	--	36.93	100.416	--	36.64	100.287
36.93	99.1686	--	36.77	100.434	--	36.81	100.348	--	36.96	100.416	--	36.7	100.287
36.97	99.1686	--	36.79	100.434	--	36.84	100.348	--	36.98	100.416	--	36.72	100.287
36.99	99.1623	--	36.8	100.434	--	36.87	100.351	--	37.01	100.416	--	36.72	100.287
37	99.156	--	36.84	100.434	--	36.9	100.351	--	37.04	100.416	--	36.73	100.287
37.04	99.156	--	36.86	100.439	--	36.92	100.351	--	37.07	100.419	--	36.78	100.287
37.06	99.156	--	36.88	100.439	--	36.94	100.351	--	37.09	100.419	--	36.8	100.289
37.1	99.1496	--	36.92	100.439	--	36.97	100.351	--	37.11	100.419	--	36.82	100.289
37.11	99.1433	--	36.96	100.439	--	36.98	100.351	--	37.13	100.419	--	36.84	100.289
37.14	99.1433	--	36.98	100.439	--	37.01	100.351	--	37.18	100.421	--	36.88	100.289
37.16	99.137	--	36.99	100.439	--	37.04	100.354	--	37.2	100.421	--	36.91	100.289
37.19	99.1307	--	37.01	100.439	--	37.08	100.354	--	37.23	100.421	--	36.91	100.292
37.2	99.1307	--	37.04	100.439	--	37.11	100.354	--	37.25	100.421	--	36.95	100.292
37.23	99.1244	--	37.09	100.439	--	37.12	100.354	--	37.28	100.424	--	36.99	100.292
37.26	99.1181	--	37.09	100.439	--	37.16	100.354	--	37.29	100.424	--	37.02	100.292
37.3	99.1181	--	37.12	100.439	--	37.17	100.354	--	37.33	100.424	--	37.04	100.292
37.33	99.1181	--	37.15	100.439	--	37.19	100.354	--	37.37	100.424	--	37.05	100.292
37.34	99.1181	--	37.17	100.439	--	37.22	100.357	--	37.38	100.427	--	37.07	100.294
37.39	99.1181	--	37.19	100.439	--	37.26	100.357	--	37.4	100.427	--	37.09	100.294
37.41	99.1118	--	37.22	100.444	--	37.27	100.357	--	37.42	100.427	--	37.13	100.294
37.43	99.1118	--	37.25	100.444	--	37.3	100.357	--	37.46	100.427	--	37.15	100.294
37.45	99.1055	--	37.28	100.439	--	37.32	100.357	--	37.47	100.427	--	37.2	100.294
37.47	99.0992	--	37.3	100.444	--	37.36	100.357	--	37.5	100.427	--	37.23	100.294
37.52	99.0992	--	37.34	100.444	--	37.37	100.357	--	37.53	100.427	--	37.23	100.294
37.54	99.0929	--	37.37	100.444	--	37.4	100.357	--	37.55	100.427	--	37.26	100.294
37.54	99.0929	--	37.39	100.444	--	37.42	100.357	--	37.59	100.43	--	37.3	100.296
37.57	99.0866	--	37.41	100.444	--	37.44	100.359	--	37.61	100.43	--	37.31	100.296
37.62	99.0866	--	37.43	100.444	--	37.49	100.359	--	37.63	100.43	--	37.33	100.296
37.64	99.0803	--	37.47	100.444	--	37.5	100.359	--	37.67	100.43	--	37.37	100.296
37.64	99.0739	--	37.49	100.444	--	37.53	100.359	--	37.7	100.433	--	37.4	100.296
37.69	99.0739	--	37.51	100.444	--	37.57	100.359	--	37.72	100.433	--	37.43	100.296
37.73	99.0677	--	37.53	100.444	--	37.59	100.359	--	37.74	100.433	--	37.46	100.298
37.75	99.0677	--	37.58	100.444	--	37.61	100.359	--	37.77	100.433	--	37.47	100.298
37.76	99.0613	--	37.6	100.444	--	37.64	100.359	--	37.8	100.433	--	37.49	100.298
37.79	99.055	--	37.62	100.444	--	37.67	100.359	--	37.82	100.435	--	37.53	100.298
37.84	99.055	--	37.62	100.444	--	37.7	100.362	--	37.84	100.435	--	37.55	100.298
37.86	99.055	--	37.67	100.448	--	37.73	100.362	--	37.88	100.435	--	37.59	100.298
37.87	99.0487	--	37.72	100.444	--	37.74	100.362	--	37.91	100.435	--	37.59	100.298
37.91	99.0487	--	37.73	100.444	--	37.77	100.362	--	37.92	100.435	--	37.63	100.298
37.94	99.0424	--	37.75	100.448	--	37.8	100.362	--	37.97	100.435	--	37.66	100.298
37.95	99.0424	--	37.79	100.448	--	37.82	100.362	--	37.99	100.438	--	37.7	100.3
37.97	99.0424	--	37.83	100.448	--	37.86	100.362	--	38.01	100.438	--	37.71	100.3
38.01	99.0361	--	37.83	100.448	--	37.88	100.362	--	38.04	100.438	--	37.73	100.3
38.03	99.0361	--	37.86	100.448	--	37.91	100.365	--	38.07	100.438	--	37.76	100.3
38.07	99.0298	--	37.9	100.448	--	37.93	100.365	--	38.08	100.438	--	37.79	100.3
38.09	99.0235	--	37.92	100.448	--	37.96	100.365	--	38.12	100.438	--	37.83	100.302
38.11	99.0235	--	37.95	100.448	--	37.98	100.365	--	38.14	100.441	--	37.85	100.302
38.14	99.0172	--	37.96	100.448	--	38.03	100.365	--	38.16	100.441	--	37.87	100.302
38.17	99.0109	--	38.02	100.448	--	38.05	100.365	--	38.18	100.441	--	37.89	100.302
38.18	99.0046	--	38.02	100.448	--	38.06	100.365	--	38.2	100.441	--	37.92	100.302
38.23	99.0046	--	38.05	100.448	--	38.1	100.365	--	38.24	100.441	--	37.96	100.304
38.25	99.0046	--	38.07	100.448	--	38.12	100.368	--	38.27	100.444	--	37.97	100.304
38.28	99.0046	--	38.12	100.448	--	38.16	100.368	--	38.3	100.444	--	38	100.304
38.31	99.0046	--	38.15	100.453	--	38.19	100.368	--	38.33	100.444	--	38.03	100.304
38.33	98.9983	--	38.14	100.453	--	38.2	100.368	--	38.35	100.444	--	38.07	100.306
38.36	98.9983	--	38.18	100.453	--	38.23	100.368	--	38.37	100.444	--	38.09	100.306
38.4	98.9983	--	38.22	100.453	--	38.26	100.368	--	38.41	100.444	--	38.11	100.306
38.4	98.992	--	38.24	100.453	--	38.28	100.371	--	38.44	100.444	--	38.14	100.306
38.45	98.992	--	38.26	100.453	--	38.33	100.371	--	38.47	100.444	--	38.17	100.306
38.46	98.9856	--	38.29	100.453	--	38.33	100.371	--	38.49	100.447	--	38.2	100.308
38.49	98.9793	--	38.34	100.453	--	38.37	100.371	--	38.5	100.447	--	38.21	100.308
38.54	98.973	--	38.36	100.453	--	38.39	100.371	--	38.54	100.447	--	38.25	100.308
38.56	98.973	--	38.38	100.453	--	38.42	100.371	--	38.57	100.447	--	38.27	100.308
38.57	98.9667	--	38.41	100.453	--	38.46	100.371	--	38.59	100.447	--	38.3	100.308
38.61	98.9604	--	38.45	100.453	--	38.48	100.371	--	38.61	100.447	--	38.32	100.31
38.64	98.9604	--	38.47	100.458	--	38.5	100.371	--	38.64	100.45	--	38.34	100.31
38.67	98.9604	--	38.48	100.458	--	38.53	100.371	--	38.67	100.45	--	38.39	100.31
38.7	98.9604	--	38.5	100.458	--	38.57	100.371	--	38.69	100.45	--	38.4	100.31
38.72	98.9541	--	38.55	100.458	--	38.58	100.371	--	38.72	100.45	--	38.43	100.31
38.74	98.9541	--	38.57	100.458	--	38.6	100.374	--	38.76	100.45	--	38.46	100.312
38.76	98.9478	--	38.61	100.458	--	38.65	100.374	--	38.79	100.45	--	38.51	100.312
38.8	98.9478	--	38.63	100.458	--	38.68	100.374	--	38.81	100.45	--	38.54	100.312
38.84	98.9478	--	38.67	100.458	--	38.69	100.374	--	38.85	100.45	--	38.54	100.312
38.86	98.9478	--	38.68	100.458	--	38.72	100.374	--	38.87	100.45	--	38.58	100.312
38.87	98.9478	--	38.7	100.458	--	38.75	100.374	--	38.9	100.452	--	38.6	100.314
38.92	98.9478	--	38.72	100.458	--	38.77	100.374	--	38.93	100.452	--	38.64	100.314
38.94	98.9352	--	38.78	100.463	--	38.78	100.376	--	38.94	100.452	--	38.67	100.314
38.97	98.9352	--	38.8	100.463	--	38.82	100.376	--	38.98	100.455	--	38.68	100.314
38.99	98.9352	--	38.82	100.463	--	38.86	100.376	--	39.01	100.455	--	38.73	100.314
39.04	98.9289	--	38.85	100.463	--	38.9	100.376	--	39.03	100.455	--	38.75	100.314
39.06	98.9226	--	38.88	100.463	--	38.91	100.376	--	39.05	100.455	--	38.77	100.316
39.1	98.9226	--	38.92	100.463	--	38.95	100.376	--	39.08	100.458	--	38.79	100.316
39.11	98.9226	--	38.94	100.463	--	38.97	100.379	--	39.13	100.458	--	38.82	100.316
39.13	98.9226	--	38.96	100.463	--	39	100.379	--	39.14	100.458	--	38.85	100.316
39.17	98.9163	--	38.99	100.463	--	39.02	100.379	--	39.16	100.458	--	38.88	100.318
39.2	98.9163	--	39.02	100.463	--	39.05	100.379	--	39.19	100.461	--	38.92	100.318
39.22	98.9163	--	39.05	100.467	--	39.1	100.379	--	39.23	100.461	--	38.93	100.318
39.24	98.9099	--	39.06	100.467	--	39.11	100.379	--	39.25	100.461	--	38.95	100.318
39.3	98.9099	--	39.1	100.467	--	39.14	100.382	--	39.27	100.461	--	38.99	100.318
39.3	98.9099	--	39.13	100.467	--	39.18	100.382	--	39.29	100.464	--	39.03	100.318
39.31	98.9036	--	39.17	100.467	--	39.18	100.382	--	39.32	100.464	--	39.05	100.318
39.35	98.8973	--	39.18	100.467	--	39.21	100.382	--	39.36	100.464	--	39.07	100.32
39.39	98.8973	--	39.23	100.467	--	39.25	100.382	--	39.4	100.464	--	39.09	100.32
39.43	98.891	--	39.25	100.467	--	39.29	100.382	--	39.41	100.464	--	39.11	100.32
39.44	98.891	--	39.27	100.467	--	39.31	100.382	--	39.45	100.466	--	39.15	100.32
39.48	98.8847	--	39.31	100.467	--	39.33	100.382	--	39.47	100.466	--	39.18	100.32
39.5	98.8847	--	39.34	100.472	--	39.37	100.382	--	39.5	100.466	--	39.19	100.32
39.54	98.8784	--	39.36	100.472	--	39.39	100.382	--	39.53	100.466	--	39.24	100.322
39.55	98.8784	--	39.39	100.472	--	39.42	100.385	--	39.55	100.469	--	39.27	100.322
39.58	98.8721	--	39.41	100.472	--	39.44	100.385	--	39.58	100.469	--	39.3	100.322
39.61	98.8658	--	39.46	100.472	--	39.47	100.385	--	39.61	100.469	--	39.32	100.322
39.65	98.8658	--	39.49	100.472	--	39.49	100.385	--	39.65	100.469	--	39.35	100.322
39.67	98.8658	--	39.5	100.472	--	39.53	100.385	--	39.67	100.472	--	39.39	100.324
39.7	98.8595	--	39.53	100.472	--	39.55	100.385	--	39.7	100.472	--	39.41	100.324
39.74	98.8595	--	39.56	100.472	--	39.59	100.385	--	39.73	100.472	--	39.43	100.324
39.78	98.8532	--	39.6	100.472	--	39.61	100.385	--	39.75	100.472	--	39.46	100.324
39.79	98.8469	--	39.62	100.472	--	39.65	100.385	--	39.77	100.472	--	39.49	100.324
39.82	98.8469	--	39.64	100.472	--	39.67	100.385	--	39.81	100.472	--	39.53	100.324
39.85	98.8405	--	39.69	100.472	--	39.7	100.388	--	39.85	100.472	--	39.56	100.324
39.88	98.8405	--	39.72	100.472	--	39.73	100.388	--	39.87	100.475	--	39.58	100.326
39.91	98.8342	--	39.72	100.472	--	39.75	100.388	--	39.89	100.475	--	39.6	100.326
39.94	98.8342	--	39.76	100.477	--	39.77	100.388	--	39.93	100.475	--	39.64	100.326
39.98	98.8279	--	39.8	100.477	--	39.81	100.388	--	39.94	100.475	--	39.66	100.326
39.99	98.8279	--	39.83	100.477	--	39.84	100.388	--	39.98	100.475	--	39.7	100.328
40.02	98.8216	--	39.86	100.477	--	39.87	100.388	--	40.01	100.475	--	39.72	100.328
40.04	98.8216	--	39.88	100.477	--	39.9	100.39	--	40.04	100.475	--	39.74	100.328
40.07	98.8153	--	39.94	100.477	--	39.91	100.388	--	40.06	100.475	--	39.77	100.328
40.1	98.809	--	39.94	100.477	--	39.96	100.39	--	40.09	100.475	--	39.8	100.33
40.14	98.8027	--	39.96	100.481	--	39.99	100.39	--	40.13	100.475	--	39.84	100.33
40.15	98.7964	--	40	100.477	--	40.01	100.39	--	40.15	100.478	--	39.87	100.33
40.21	98.8027	--	40.04	100.481	--	40.04	100.39	--	40.18	100.478	--	39.89	100.33
40.23	98.8027	--	40.06	100.481	--	40.08	100.39	--	40.2	100.478	--	39.91	100.33
40.25	98.7964	--	40.07	100.481	--	40.1	100.39	--	40.23	100.478	--	39.96	100.332
40.29	98.7964	--	40.1	100.481	--	40.13	100.39	--	40.28	100.478	--	39.99	100.332
40.31	98.7964	--	40.14	100.481	--	40.15	100.39	--	40.29	100.478	--	40	100.332
40.34	98.7901	--	40.17	100.481	--	40.19	100.39	--	40.34	100.478	--	40.03	100.332
40.37	98.7901	--	40.19	100.481	--	40.21	100.393	--	40.36	100.478	--	40.08	100.332
40.41	98.7901	--	40.23	100.481	--	40.25	100.393	--	40.38	100.478	--	40.09	100.332
40.44	98.7837	--	40.26	100.481	--	40.26	100.393	--	40.4	100.478	--	40.12	100.332
40.46	98.7774	--	40.3	100.481	--	40.3	100.393	--	40.43	100.48	--	40.15	100.332
40.48	98.7774	--	40.32	100.481	--	40.33	100.393	--	40.45	100.48	--	40.17	100.334
40.51	98.7711	--	40.33	100.486	--	40.35	100.393	--	40.51	100.48	--	40.22	100.334
40.55	98.7711	--	40.39	100.486	--	40.38	100.393	--	40.54	100.48	--	40.23	100.334
40.57	98.7648	--	40.41	100.486	--	40.42	100.393	--	40.55	100.48	--	40.26	100.334
40.6	98.7585	--	40.42	100.486	--	40.44	100.393	--	40.59	100.48	--	40.31	100.334
40.62	98.7585	--	40.46	100.486	--	40.47	100.396	--	40.62	100.48	--	40.34	100.334
40.66	98.7522	--	40.49	100.486	--	40.49	100.396	--	40.64	100.48	--	40.35	100.336
40.72	98.7459	--	40.52	100.486	--	40.55	100.396	--	40.66	100.483	--	40.37	100.336
40.73	98.7459	--	40.54	100.486	--	40.56	100.396	--	40.69	100.483	--	40.43	100.336
40.75	98.7459	--	40.58	100.486	--	40.59	100.396	--	40.74	100.483	--	40.44	100.336
40.79	98.7459	--	40.61	100.486	--	40.6	100.396	--	40.76	100.483	--	40.48	100.336
40.81	98.7459	--	40.65	100.491	--	40.65	100.396	--	40.78	100.483	--	40.48	100.336
40.85	98.7459	--	40.68	100.486	--	40.67	100.396	--	40.81	100.483	--	40.52	100.338
40.87	98.7333	--	40.7	100.486	--	40.7	100.396	--	40.84	100.483	--	40.55	100.338
40.89	98.7333	--	40.74	100.491	--	40.73	100.396	--	40.87	100.483	--	40.59	100.338
40.93	98.727	--	40.78	100.491	--	40.78	100.396	--	40.89	100.483	--	40.61	100.338
40.96	98.727	--	40.77	100.491	--	40.8	100.399	--	40.93	100.486	--	40.63	100.338
40.98	98.7207	--	40.82	100.491	--	40.83	100.399	--	40.95	100.486	--	40.69	100.338
41.01	98.7144	--	40.85	100.491	--	40.86	100.399	--	40.99	100.486	--	40.7	100.338
41.05	98.7081	--	40.86	100.491	--	40.88	100.399	--	41.03	100.486	--	40.73	100.338
41.07	98.7081	--	40.89	100.491	--	40.9	100.399	--	41.05	100.486	--	40.75	100.34
41.1	98.7017	--	40.93	100.491	--	40.94	100.399	--	41.08	100.486	--	40.8	100.34
41.14	98.7017	--	40.98	100.491	--	40.97	100.399	--	41.12	100.486	--	40.83	100.34
41.18	98.6954	--	41.01	100.491	--	40.99	100.399	--	41.14	100.486	--	40.84	100.34
41.2	98.6954	--	41.03	100.496	--	41.02	100.399	--	41.16	100.486	--	40.87	100.34
41.21	98.6954	--	41.04	100.491	--	41.06	100.399	--	41.19	100.489	--	40.92	100.34
41.25	98.6891	--	41.08	100.491	--	41.1	100.402	--	41.22	100.489	--	40.94	100.34
41.3	98.6828	--	41.13	100.496	--	41.13	100.402	--	41.26	100.489	--	40.96	100.34
41.32	98.6828	--	41.13	100.496	--	41.16	100.402	--	41.29	100.489	--	40.99	100.34
41.35	98.6702	--	41.18	100.496	--	41.17	100.402	--	41.32	100.489	--	41.03	100.34
41.38	98.6639	--	41.22	100.496	--	41.21	100.402	--	41.35	100.489	--	41.07	100.343
41.42	98.6639	--	41.24	100.496	--	41.25	100.404	--	41.37	100.489	--	41.08	100.343
41.44	98.6639	--	41.26	100.496	--	41.27	100.404	--	41.39	100.489	--	41.12	100.343
41.46	98.6639	--	41.28	100.496	--	41.29	100.404	--	41.43	100.489	--	41.16	100.343
41.5	98.6576	--	41.34	100.496	--	41.32	100.404	--	41.45	100.492	--	41.19	100.343
41.52	98.6576	--	41.37	100.496	--	41.35	100.404	--	41.48	100.492	--	41.21	100.343
41.56	98.6576	--	41.39	100.496	--	41.39	100.404	--	41.52	100.492	--	41.22	100.343
41.59	98.6513	--	41.41	100.496	--	41.42	100.404	--	41.57	100.492	--	41.26	100.343
41.62	98.6513	--	41.46	100.496	--	41.45	100.404	--	41.59	100.492	--	41.31	100.345
41.64	98.645	--	41.47	100.496	--	41.48	100.404	--	41.59	100.492	--	41.31	100.345
41.68	98.6387	--	41.51	100.496	--	41.51	100.404	--	41.64	100.492	--	41.34	100.345
41.72	98.6387	--	41.52	100.496	--	41.53	100.404	--	41.69	100.492	--	41.38	100.345
41.73	98.6387	--	41.59	100.496	--	41.58	100.404	--	41.71	100.492	--	41.42	100.345
41.78	98.6324	--	41.6	100.496	--	41.6	100.404	--	41.73	100.495	--	41.44	100.345
41.79	98.6387	--	41.62	100.5	--	41.61	100.407	--	41.77	100.495	--	41.47	100.345
41.83	98.6324	--	41.64	100.496	--	41.65	100.407	--	41.79	100.495	--	41.5	100.345
41.85	98.6324	--	41.68	100.496	--	41.69	100.407	--	41.83	100.495	--	41.53	100.345
41.88	98.6261	--	41.73	100.5	--	41.73	100.407	--	41.86	100.495	--	41.55	100.347
41.92	98.6261	--	41.74	100.5	--	41.74	100.407	--	41.86	100.495	--	41.59	100.347
41.95	98.6197	--	41.78	100.5	--	41.76	100.407	--	41.92	100.495	--	41.62	100.347
41.99	98.6197	--	41.82	100.5	--	41.81	100.407	--	41.95	100.495	--	41.66	100.347
42.01	98.6197	--	41.85	100.5	--	41.82	100.407	--	41.97	100.495	--	41.67	100.347
42.05	98.6197	--	41.87	100.5	--	41.86	100.407	--	42	100.495	--	41.7	100.347
42.07	98.6197	--	41.9	100.5	--	41.9	100.41	--	42.03	100.495	--	41.74	100.347
42.1	98.6197	--	41.93	100.5	--	41.93	100.41	--	42.07	100.495	--	41.77	100.347
42.13	98.6134	--	41.96	100.5	--	41.96	100.41	--	42.09	100.497	--	41.79	100.349
42.17	98.6071	--	41.98	100.5	--	41.98	100.41	--	42.12	100.497	--	41.83	100.349
42.19	98.6071	--	42.01	100.5	--	42.01	100.41	--	42.15	100.497	--	41.88	100.349
42.22	98.6071	--	42.06	100.5	--	42.05	100.41	--	42.18	100.497	--	41.9	100.349
42.26	98.6008	--	42.09	100.5	--	42.09	100.413	--	42.21	100.497	--	41.92	100.349
42.29	98.6008	--	42.1	100.5	--	42.11	100.413	--	42.24	100.497	--	41.94	100.349
42.32	98.5945	--	42.14	100.5	--	42.15	100.413	--	42.27	100.497	--	41.99	100.349
42.35	98.5945	--	42.18	100.5	--	42.18	100.413	--	42.31	100.497	--	42.01	100.349
42.38	98.5819	--	42.21	100.5	--	42.21	100.413	--	42.32	100.5	--	42.05	100.349
42.41	98.5819	--	42.23	100.5	--	42.22	100.413	--	42.35	100.5	--	42.06	100.349
42.46	98.5756	--	42.26	100.5	--	42.24	100.413	--	42.4	100.5	--	42.1	100.349
42.47	98.5756	--	42.3	100.5	--	42.3	100.416	--	42.4	100.5	--	42.13	100.351
42.51	98.5693	--	42.34	100.505	--	42.33	100.416	--	42.44	100.5	--	42.16	100.351
42.52	98.563	--	42.35	100.505	--	42.35	100.416	--	42.48	100.5	--	42.2	100.351
42.57	98.563	--	42.39	100.505	--	42.39	100.416	--	42.52	100.503	--	42.23	100.351
42.59	98.5503	--	42.43	100.505	--	42.41	100.416	--	42.55	100.503	--	42.25	100.351
42.64	98.5503	--	42.47	100.505	--	42.45	100.416	--	42.57	100.503	--	42.28	100.351
42.66	98.5503	--	42.48	100.505	--	42.48	100.416	--	42.61	100.503	--	42.29	100.351
42.69	98.544	--	42.51	100.505	--	42.5	100.416	--	42.65	100.503	--	42.34	100.351
42.74	98.5377	--	42.56	100.505	--	42.54	100.419	--	42.67	100.503	--	42.38	100.353
42.77	98.5377	--	42.57	100.505	--	42.56	100.419	--	42.7	100.503	--	42.41	100.353
42.79	98.5314	--	42.6	100.505	--	42.59	100.419	--	42.72	100.506	--	42.44	100.353
42.81	98.5314	--	42.64	100.505	--	42.63	100.419	--	42.76	100.506	--	42.46	100.353
42.84	98.5251	--	42.67	100.51	--	42.67	100.419	--	42.79	100.506	--	42.51	100.353
42.88	98.5188	--	42.71	100.505	--	42.69	100.419	--	42.82	100.506	--	42.54	100.353
42.91	98.5188	--	42.73	100.505	--	42.72	100.419	--	42.84	100.509	--	42.58	100.353
42.94	98.5125	--	42.75	100.505	--	42.76	100.419	--	42.89	100.509	--	42.6	100.353
42.97	98.5062	--	42.81	100.505	--	42.79	100.421	--	42.91	100.509	--	42.61	100.355
43.01	98.5062	--	42.83	100.505	--	42.8	100.419	--	42.93	100.509	--	42.66	100.355
43.05	98.4999	--	42.86	100.505	--	42.86	100.421	--	42.97	100.509	--	42.67	100.355
43.07	98.4999	--	42.89	100.505	--	42.88	100.421	--	43.01	100.511	--	42.71	100.355
43.09	98.4936	--	42.92	100.505	--	42.9	100.421	--	43.03	100.509	--	42.74	100.355
43.11	98.4873	--	42.96	100.505	--	42.92	100.421	--	43.05	100.511	--	42.79	100.355
43.16	98.4873	--	42.98	100.505	--	42.95	100.421	--	43.08	100.511	--	42.8	100.355
43.18	98.481	--	43.01	100.505	--	43	100.424	--	43.12	100.511	--	42.82	100.355
43.2	98.481	--	43.05	100.505	--	43.04	100.424	--	43.15	100.511	--	42.87	100.355
43.26	98.481	--	43.07	100.505	--	43.07	100.424	--	43.19	100.511	--	42.89	100.357
43.28	98.4746	--	43.11	100.51	--	43.09	100.424	--	43.22	100.514	--	42.92	100.357
43.31	98.4746	--	43.14	100.505	--	43.12	100.424	--	43.26	100.514	--	42.96	100.357
43.33	98.4683	--	43.18	100.505	--	43.15	100.424	--	43.29	100.514	--	42.98	100.357
43.36	98.462	--	43.21	100.51	--	43.19	100.424	--	43.31	100.514	--	43.01	100.357
43.41	98.462	--	43.23	100.51	--	43.22	100.424	--	43.34	100.517	--	43.05	100.357
43.45	98.4557	--	43.27	100.51	--	43.24	100.427	--	43.39	100.517	--	43.07	100.357
43.48	98.4494	--	43.31	100.505	--	43.28	100.427	--	43.42	100.517	--	43.11	100.357
43.49	98.4494	--	43.34	100.51	--	43.3	100.427	--	43.43	100.517	--	43.14	100.359
43.55	98.4431	--	43.35	100.51	--	43.33	100.427	--	43.46	100.517	--	43.18	100.359
43.57	98.4431	--	43.39	100.51	--	43.37	100.427	--	43.49	100.517	--	43.2	100.359
43.6	98.4368	--	43.44	100.51	--	43.4	100.427	--	43.54	100.517	--	43.24	100.359
43.61	98.4368	--	43.46	100.51	--	43.42	100.427	--	43.55	100.52	--	43.27	100.359
43.65	98.4305	--	43.49	100.51	--	43.46	100.427	--	43.59	100.52	--	43.3	100.359
43.69	98.4242	--	43.51	100.51	--	43.5	100.43	--	43.62	100.52	--	43.33	100.359
43.72	98.4242	--	43.55	100.51	--	43.53	100.43	--	43.67	100.52	--	43.37	100.359
43.75	98.4242	--	43.59	100.51	--	43.55	100.43	--	43.66	100.52	--	43.39	100.359
43.79	98.4179	--	43.6	100.51	--	43.57	100.43	--	43.71	100.523	--	43.41	100.361
43.82	98.4116	--	43.64	100.51	--	43.62	100.43	--	43.76	100.523	--	43.46	100.361
43.85	98.4116	--	43.67	100.51	--	43.64	100.43	--	43.78	100.523	--	43.49	100.361
43.88	98.4053	--	43.71	100.51	--	43.68	100.433	--	43.82	100.523	--	43.5	100.361
43.92	98.3989	--	43.75	100.51	--	43.7	100.433	--	43.84	100.523	--	43.55	100.361
43.94	98.3989	--	43.77	100.51	--	43.75	100.433	--	43.88	100.523	--	43.57	100.361
43.98	98.3927	--	43.79	100.51	--	43.78	100.433	--	43.91	100.523	--	43.61	100.361
44.01	98.3927	--	43.84	100.51	--	43.8	100.433	--	43.93	100.525	--	43.64	100.361
44.05	98.3863	--	43.85	100.51	--	43.83	100.433	--	43.96	100.525	--	43.66	100.361
44.08	98.3863	--	43.91	100.51	--	43.86	100.433	--	44	100.525	--	43.71	100.363
44.11	98.3863	--	43.94	100.51	--	43.9	100.433	--	44.05	100.525	--	43.73	100.363
44.13	98.38	--	43.95	100.51	--	43.91	100.433	--	44.06	100.525	--	43.77	100.363
44.18	98.38	--	43.99	100.514	--	43.98	100.435	--	44.1	100.525	--	43.8	100.363
44.19	98.3737	--	44.04	100.514	--	44.01	100.435	--	44.12	100.525	--	43.84	100.363
44.24	98.3737	--	44.07	100.51	--	44.03	100.435	--	44.16	100.525	--	43.87	100.363
44.28	98.3674	--	44.08	100.514	--	44.05	100.435	--	44.17	100.525	--	43.89	100.363
44.3	98.3611	--	44.12	100.514	--	44.09	100.435	--	44.21	100.528	--	43.92	100.363
44.34	98.3611	--	44.15	100.514	--	44.12	100.435	--	44.25	100.528	--	43.95	100.363
44.36	98.3611	--	44.2	100.514	--	44.16	100.435	--	44.28	100.528	--	44	100.363
44.4	98.3548	--	44.23	100.514	--	44.17	100.435	--	44.3	100.528	--	44.03	100.365
44.44	98.3548	--	44.25	100.514	--	44.21	100.435	--	44.34	100.528	--	44.04	100.365
44.46	98.3548	--	44.29	100.514	--	44.26	100.435	--	44.39	100.528	--	44.07	100.365
44.5	98.3485	--	44.33	100.514	--	44.29	100.438	--	44.42	100.528	--	44.11	100.365
44.52	98.3485	--	44.35	100.514	--	44.31	100.438	--	44.42	100.528	--	44.16	100.365
44.55	98.3422	--	44.38	100.514	--	44.35	100.438	--	44.47	100.531	--	44.19	100.365
44.6	98.3422	--	44.41	100.514	--	44.38	100.438	--	44.51	100.531	--	44.22	100.365
44.63	98.3422	--	44.44	100.514	--	44.41	100.438	--	44.54	100.531	--	44.25	100.365
44.66	98.3422	--	44.49	100.519	--	44.44	100.438	--	44.56	100.531	--	44.28	100.367
44.68	98.3359	--	44.5	100.519	--	44.48	100.438	--	44.6	100.531	--	44.3	100.367
44.72	98.3359	--	44.54	100.519	--	44.5	100.438	--	44.64	100.534	--	44.33	100.367
44.76	98.3296	--	44.58	100.519	--	44.55	100.438	--	44.66	100.534	--	44.37	100.367
44.78	98.3296	--	44.6	100.519	--	44.56	100.438	--	44.66	100.534	--	44.41	100.367
44.81	98.3233	--	44.63	100.519	--	44.6	100.438	--	44.71	100.534	--	44.43	100.367
44.85	98.3233	--	44.68	100.519	--	44.63	100.438	--	44.76	100.534	--	44.46	100.367
44.89	98.317	--	44.72	100.519	--	44.67	100.438	--	44.79	100.534	--	44.5	100.367
44.91	98.317	--	44.76	100.519	--	44.71	100.441	--	44.82	100.534	--	44.53	100.367
44.94	98.3106	--	44.76	100.519	--	44.72	100.441	--	44.85	100.537	--	44.57	100.369
45	98.3043	--	44.8	100.519	--	44.76	100.441	--	44.88	100.537	--	44.59	100.369
45.01	98.3043	--	44.83	100.519	--	44.8	100.441	--	44.93	100.537	--	44.63	100.369
45.05	98.3043	--	44.86	100.519	--	44.82	100.441	--	44.93	100.537	--	44.66	100.369
45.07	98.298	--	44.88	100.519	--	44.86	100.441	--	44.96	100.537	--	44.69	100.369
45.12	98.298	--	44.93	100.519	--	44.9	100.441	--	45.01	100.537	--	44.71	100.369
45.15	98.2917	--	44.97	100.519	--	44.91	100.441	--	45.03	100.537	--	44.75	100.369
45.17	98.2854	--	45	100.524	--	44.95	100.441	--	45.07	100.537	--	44.78	100.369
45.19	98.2854	--	45.04	100.519	--	44.98	100.441	--	45.09	100.537	--	44.81	100.369
45.25	98.2791	--	45.07	100.524	--	45.02	100.441	--	45.15	100.54	--	44.84	100.369
45.28	98.2728	--	45.1	100.524	--	45.05	100.441	--	45.17	100.54	--	44.88	100.369
45.3	98.2665	--	45.12	100.524	--	45.08	100.444	--	45.19	100.54	--	44.91	100.371
45.34	98.2665	--	45.17	100.524	--	45.12	100.444	--	45.22	100.54	--	44.94	100.371
45.37	98.2602	--	45.19	100.524	--	45.15	100.444	--	45.25	100.54	--	44.97	100.371
45.41	98.2539	--	45.22	100.524	--	45.18	100.444	--	45.31	100.54	--	45.01	100.371
45.43	98.2539	--	45.26	100.524	--	45.21	100.444	--	45.33	100.54	--	45.04	100.371
45.47	98.2476	--	45.28	100.524	--	45.24	100.444	--	45.36	100.542	--	45.08	100.371
45.49	98.2476	--	45.31	100.524	--	45.28	100.444	--	45.4	100.542	--	45.1	100.371
45.53	98.2412	--	45.36	100.524	--	45.31	100.444	--	45.43	100.542	--	45.12	100.371
45.57	98.2412	--	45.38	100.524	--	45.32	100.444	--	45.45	100.542	--	45.17	100.371
45.6	98.2349	--	45.41	100.524	--	45.36	100.444	--	45.49	100.542	--	45.2	100.373
45.64	98.2349	--	45.46	100.524	--	45.39	100.444	--	45.54	100.542	--	45.24	100.373
45.66	98.2349	--	45.49	100.524	--	45.43	100.444	--	45.56	100.542	--	45.26	100.373
45.7	98.2223	--	45.54	100.524	--	45.47	100.444	--	45.59	100.542	--	45.29	100.373
45.75	98.2223	--	45.54	100.524	--	45.51	100.444	--	45.62	100.542	--	45.33	100.373
45.75	98.2097	--	45.58	100.529	--	45.54	100.444	--	45.68	100.545	--	45.34	100.373
45.81	98.2097	--	45.62	100.529	--	45.56	100.447	--	45.69	100.545	--	45.4	100.373
45.84	98.2034	--	45.65	100.529	--	45.59	100.447	--	45.73	100.545	--	45.41	100.373
45.88	98.1971	--	45.68	100.529	--	45.64	100.447	--	45.75	100.545	--	45.47	100.373
45.91	98.1971	--	45.71	100.529	--	45.67	100.447	--	45.79	100.545	--	45.49	100.375
45.94	98.1908	--	45.75	100.529	--	45.69	100.447	--	45.81	100.545	--	45.52	100.375
45.97	98.1844	--	45.79	100.529	--	45.72	100.447	--	45.85	100.545	--	45.55	100.375
46	98.1908	--	45.8	100.529	--	45.76	100.447	--	45.89	100.545	--	45.57	100.375
46.04	98.1844	--	45.85	100.529	--	45.81	100.447	--	45.94	100.545	--	45.62	100.375
46.07	98.1844	--	45.88	100.529	--	45.82	100.447	--	45.96	100.548	--	45.64	100.375
46.1	98.1718	--	45.91	100.529	--	45.84	100.447	--	45.97	100.548	--	45.69	100.375
46.13	98.1655	--	45.94	100.529	--	45.9	100.447	--	46.01	100.548	--	45.71	100.375
46.18	98.1592	--	45.98	100.529	--	45.93	100.447	--	46.05	100.548	--	45.76	100.375
46.2	98.1592	--	46.01	100.529	--	45.95	100.447	--	46.09	100.548	--	45.79	100.375
46.23	98.1529	--	46.05	100.533	--	45.99	100.447	--	46.1	100.548	--	45.83	100.375
46.26	98.1466	--	46.09	100.529	--	46.03	100.447	--	46.13	100.548	--	45.86	100.377
46.3	98.1403	--	46.11	100.533	--	46.05	100.447	--	46.18	100.551	--	45.86	100.377
46.34	98.1403	--	46.16	100.533	--	46.08	100.45	--	46.22	100.551	--	45.91	100.377
46.37	98.1403	--	46.19	100.533	--	46.11	100.45	--	46.22	100.551	--	45.95	100.377
46.4	98.134	--	46.2	100.533	--	46.16	100.45	--	46.27	100.551	--	45.99	100.377
46.44	98.1277	--	46.23	100.533	--	46.18	100.45	--	46.31	100.551	--	46	100.377
46.47	98.1277	--	46.27	100.533	--	46.2	100.45	--	46.35	100.551	--	46.03	100.377
46.49	98.1214	--	46.31	100.533	--	46.25	100.45	--	46.37	100.551	--	46.06	100.377
46.53	98.1214	--	46.36	100.533	--	46.29	100.45	--	46.41	100.551	--	46.09	100.377
46.57	98.1151	--	46.4	100.533	--	46.31	100.45	--	46.44	100.554	--	46.14	100.379
46.6	98.1151	--	46.43	100.538	--	46.34	100.45	--	46.47	100.554	--	46.18	100.379
46.63	98.1024	--	46.45	100.533	--	46.38	100.45	--	46.49	100.554	--	46.21	100.379
46.67	98.1088	--	46.47	100.538	--	46.43	100.452	--	46.53	100.554	--	46.24	100.379
46.7	98.0961	--	46.52	100.538	--	46.46	100.45	--	46.58	100.554	--	46.26	100.379
46.73	98.0961	--	46.54	100.538	--	46.47	100.452	--	46.6	100.554	--	46.3	100.379
46.77	98.0961	--	46.58	100.538	--	46.52	100.452	--	46.62	100.554	--	46.32	100.379
46.78	98.0961	--	46.62	100.538	--	46.55	100.452	--	46.66	100.556	--	46.37	100.379
46.84	98.0898	--	46.66	100.538	--	46.57	100.452	--	46.69	100.556	--	46.39	100.379
46.88	98.0835	--	46.67	100.538	--	46.61	100.452	--	46.73	100.556	--	46.43	100.379
46.92	98.0835	--	46.7	100.538	--	46.65	100.452	--	46.76	100.556	--	46.47	100.381
46.93	98.0772	--	46.73	100.538	--	46.69	100.452	--	46.78	100.556	--	46.49	100.381
46.97	98.0709	--	46.78	100.538	--	46.71	100.452	--	46.83	100.556	--	46.53	100.381
47.01	98.0646	--	46.82	100.543	--	46.74	100.452	--	46.87	100.559	--	46.56	100.381
47.03	98.0646	--	46.85	100.538	--	46.78	100.452	--	46.89	100.559	--	46.6	100.381
47.07	98.0583	--	46.88	100.543	--	46.82	100.452	--	46.93	100.559	--	46.63	100.381
47.11	98.052	--	46.9	100.543	--	46.86	100.455	--	46.96	100.559	--	46.65	100.381
47.14	98.0457	--	46.94	100.543	--	46.88	100.455	--	47	100.559	--	46.68	100.381
47.17	98.0457	--	46.98	100.543	--	46.91	100.455	--	47.03	100.559	--	46.74	100.383
47.21	98.0394	--	47.01	100.543	--	46.96	100.455	--	47.07	100.559	--	46.77	100.383
47.22	98.0331	--	47.05	100.543	--	46.98	100.455	--	47.1	100.559	--	46.78	100.383
47.29	98.0267	--	47.08	100.543	--	47	100.455	--	47.13	100.559	--	46.82	100.383
47.3	98.0204	--	47.1	100.543	--	47.04	100.455	--	47.14	100.562	--	46.87	100.383
47.34	98.0204	--	47.15	100.543	--	47.06	100.455	--	47.19	100.562	--	46.89	100.383
47.36	98.0141	--	47.18	100.548	--	47.11	100.455	--	47.25	100.562	--	46.93	100.383
47.4	98.0078	--	47.23	100.543	--	47.14	100.455	--	47.25	100.562	--	46.96	100.383
47.45	98.0078	--	47.25	100.543	--	47.19	100.455	--	47.3	100.562	--	47	100.383
47.47	97.9952	--	47.28	100.543	--	47.21	100.455	--	47.33	100.562	--	47.04	100.385
47.51	97.9952	--	47.32	100.543	--	47.25	100.458	--	47.36	100.562	--	47.04	100.385
47.55	97.9889	--	47.35	100.543	--	47.28	100.458	--	47.41	100.562	--	47.08	100.385
47.58	97.9889	--	47.39	100.543	--	47.32	100.458	--	47.42	100.562	--	47.13	100.385
47.62	97.9826	--	47.42	100.543	--	47.35	100.458	--	47.46	100.565	--	47.16	100.385
47.65	97.9826	--	47.45	100.543	--	47.38	100.458	--	47.49	100.565	--	47.19	100.385
47.69	97.9826	--	47.5	100.543	--	47.41	100.458	--	47.52	100.565	--	47.23	100.385
47.72	97.9763	--	47.52	100.543	--	47.44	100.458	--	47.56	100.565	--	47.26	100.385
47.75	97.9763	--	47.54	100.543	--	47.48	100.458	--	47.6	100.565	--	47.3	100.387
47.79	97.9763	--	47.57	100.543	--	47.51	100.458	--	47.63	100.565	--	47.31	100.387
47.81	97.97	--	47.63	100.543	--	47.54	100.458	--	47.67	100.565	--	47.36	100.387
47.85	97.9637	--	47.66	100.548	--	47.58	100.458	--	47.69	100.565	--	47.39	100.387
47.89	97.9637	--	47.68	100.548	--	47.61	100.461	--	47.72	100.568	--	47.42	100.387
47.93	97.9574	--	47.73	100.548	--	47.64	100.461	--	47.76	100.568	--	47.45	100.387
47.96	97.9574	--	47.77	100.548	--	47.67	100.461	--	47.81	100.568	--	47.49	100.387
47.99	97.951	--	47.79	100.548	--	47.71	100.461	--	47.83	100.568	--	47.53	100.387
48.03	97.9447	--	47.83	100.548	--	47.74	100.464	--	47.86	100.568	--	47.57	100.387
48.06	97.9447	--	47.87	100.548	--	47.77	100.464	--	47.9	100.568	--	47.59	100.389
48.11	97.9384	--	47.91	100.548	--	47.81	100.464	--	47.93	100.568	--	47.62	100.389
48.14	97.9384	--	47.93	100.548	--	47.85	100.464	--	47.95	100.568	--	47.66	100.389
48.16	97.9321	--	47.97	100.548	--	47.87	100.466	--	47.99	100.568	--	47.69	100.389
48.2	97.9321	--	48	100.548	--	47.91	100.466	--	48.03	100.568	--	47.72	100.389
48.24	97.9258	--	48.04	100.548	--	47.96	100.466	--	48.07	100.57	--	47.76	100.389
48.26	97.9258	--	48.06	100.548	--	47.99	100.466	--	48.08	100.57	--	47.79	100.389
48.31	97.9195	--	48.1	100.548	--	48.02	100.466	--	48.12	100.57	--	47.83	100.389
48.34	97.9195	--	48.14	100.548	--	48.05	100.469	--	48.16	100.57	--	47.84	100.389
48.37	97.9195	--	48.17	100.548	--	48.09	100.469	--	48.19	100.57	--	47.88	100.391
48.41	97.9132	--	48.2	100.548	--	48.11	100.469	--	48.21	100.57	--	47.93	100.391
48.45	97.9132	--	48.23	100.548	--	48.16	100.472	--	48.26	100.57	--	47.97	100.391
48.48	97.9069	--	48.27	100.548	--	48.19	100.472	--	48.31	100.57	--	47.99	100.391
48.52	97.9069	--	48.3	100.548	--	48.22	100.472	--	48.35	100.57	--	48.02	100.391
48.54	97.9006	--	48.34	100.552	--	48.26	100.472	--	48.36	100.573	--	48.05	100.391
48.57	97.9006	--	48.35	100.552	--	48.3	100.472	--	48.38	100.573	--	48.09	100.393
48.61	97.8943	--	48.41	100.552	--	48.32	100.475	--	48.43	100.573	--	48.11	100.393
48.65	97.8943	--	48.44	100.552	--	48.37	100.475	--	48.47	100.573	--	48.16	100.393
48.68	97.8943	--	48.47	100.552	--	48.38	100.475	--	48.5	100.573	--	48.19	100.393
48.73	97.888	--	48.51	100.552	--	48.43	100.475	--	48.53	100.573	--	48.23	100.393
48.74	97.888	--	48.54	100.552	--	48.44	100.475	--	48.58	100.573	--	48.26	100.393
48.79	97.8817	--	48.58	100.552	--	48.49	100.478	--	48.6	100.573	--	48.3	100.393
48.82	97.8817	--	48.62	100.552	--	48.53	100.478	--	48.63	100.576	--	48.32	100.393
48.87	97.8753	--	48.64	100.552	--	48.57	100.478	--	48.65	100.576	--	48.34	100.393
48.87	97.8753	--	48.68	100.552	--	48.59	100.478	--	48.7	100.576	--	48.4	100.393
48.92	97.8753	--	48.72	100.552	--	48.61	100.478	--	48.75	100.576	--	48.43	100.393
48.97	97.8753	--	48.75	100.552	--	48.66	100.478	--	48.77	100.576	--	48.45	100.396
49	97.869	--	48.77	100.552	--	48.71	100.478	--	48.79	100.576	--	48.49	100.396
49.02	97.8627	--	48.83	100.552	--	48.72	100.478	--	48.84	100.576	--	48.53	100.396
49.06	97.8564	--	48.84	100.552	--	48.75	100.478	--	48.89	100.576	--	48.57	100.396
49.1	97.8564	--	48.87	100.552	--	48.81	100.478	--	48.9	100.579	--	48.6	100.396
49.13	97.8501	--	48.91	100.552	--	48.82	100.478	--	48.94	100.579	--	48.63	100.396
49.17	97.8438	--	48.96	100.552	--	48.86	100.478	--	48.97	100.579	--	48.66	100.396
49.2	97.8438	--	48.98	100.552	--	48.9	100.478	--	49.01	100.579	--	48.68	100.396
49.25	97.8312	--	49.03	100.552	--	48.94	100.478	--	49.04	100.579	--	48.73	100.396
49.28	97.8312	--	49.06	100.552	--	48.97	100.478	--	49.07	100.579	--	48.76	100.396
49.3	97.8312	--	49.08	100.552	--	49	100.478	--	49.1	100.579	--	48.81	100.398
49.35	97.8249	--	49.12	100.557	--	49.03	100.48	--	49.16	100.579	--	48.83	100.398
49.38	97.8186	--	49.16	100.557	--	49.07	100.48	--	49.18	100.579	--	48.88	100.398
49.42	97.8186	--	49.2	100.552	--	49.11	100.48	--	49.21	100.579	--	48.92	100.398
49.44	97.8186	--	49.23	100.557	--	49.14	100.48	--	49.24	100.582	--	48.94	100.398
49.49	97.8123	--	49.26	100.557	--	49.18	100.48	--	49.28	100.579	--	48.96	100.398
49.53	97.806	--	49.3	100.557	--	49.21	100.48	--	49.3	100.582	--	49.01	100.398
49.55	97.806	--	49.33	100.557	--	49.25	100.48	--	49.34	100.582	--	49.04	100.398
49.59	97.7996	--	49.36	100.557	--	49.26	100.48	--	49.38	100.582	--	49.07	100.398
49.64	97.7996	--	49.4	100.557	--	49.32	100.48	--	49.42	100.582	--	49.09	100.398
49.66	97.7996	--	49.44	100.557	--	49.34	100.48	--	49.44	100.582	--	49.14	100.4
49.7	97.7933	--	49.47	100.557	--	49.38	100.48	--	49.46	100.582	--	49.17	100.4
49.74	97.7933	--	49.52	100.557	--	49.39	100.48	--	49.52	100.582	--	49.2	100.4
49.76	97.787	--	49.55	100.557	--	49.43	100.48	--	49.56	100.582	--	49.24	100.4
49.81	97.7807	--	49.58	100.557	--	49.48	100.48	--	49.58	100.585	--	49.27	100.4
49.83	97.7807	--	49.61	100.557	--	49.52	100.48	--	49.61	100.585	--	49.32	100.4
49.86	97.7744	--	49.65	100.557	--	49.53	100.483	--	49.66	100.585	--	49.35	100.4
49.89	97.7744	--	49.68	100.557	--	49.58	100.483	--	49.69	100.585	--	49.38	100.4
49.95	97.7681	--	49.73	100.557	--	49.63	100.483	--	49.72	100.585	--	49.43	100.4
49.96	97.7618	--	49.75	100.557	--	49.65	100.483	--	49.76	100.585	--	49.46	100.4
50.01	97.7681	--	49.8	100.557	--	49.69	100.483	--	49.79	100.585	--	49.48	100.4
50.06	97.7618	--	49.83	100.557	--	49.72	100.483	--	49.83	100.585	--	49.53	100.402
50.08	97.7555	--	49.86	100.557	--	49.77	100.483	--	49.84	100.585	--	49.54	100.402
50.12	97.7492	--	49.88	100.557	--	49.78	100.483	--	49.88	100.585	--	49.58	100.402
50.15	97.7492	--	49.92	100.557	--	49.81	100.483	--	49.93	100.587	--	49.61	100.402
50.18	97.7492	--	49.96	100.557	--	49.87	100.483	--	49.97	100.587	--	49.65	100.402
50.22	97.7429	--	50	100.557	--	49.89	100.483	--	50	100.587	--	49.69	100.402
50.26	97.7429	--	50.03	100.557	--	49.93	100.486	--	50.02	100.587	--	49.72	100.402
50.29	97.7366	--	50.06	100.557	--	49.96	100.486	--	50.08	100.587	--	49.74	100.402
50.32	97.7366	--	50.1	100.557	--	50	100.486	--	50.1	100.587	--	49.79	100.402
50.36	97.7366	--	50.14	100.557	--	50.03	100.486	--	50.14	100.587	--	49.83	100.404
50.41	97.7303	--	50.16	100.557	--	50.06	100.486	--	50.18	100.587	--	49.87	100.404
50.43	97.7303	--	50.22	100.557	--	50.1	100.486	--	50.21	100.587	--	49.89	100.404
50.47	97.724	--	50.24	100.557	--	50.13	100.486	--	50.23	100.587	--	49.92	100.404
50.49	97.724	--	50.28	100.557	--	50.16	100.486	--	50.29	100.587	--	49.96	100.404
50.54	97.7177	--	50.31	100.557	--	50.2	100.486	--	50.31	100.587	--	49.99	100.404
50.58	97.7177	--	50.35	100.557	--	50.24	100.486	--	50.34	100.587	--	50.03	100.404
50.59	97.7177	--	50.38	100.557	--	50.27	100.486	--	50.39	100.587	--	50.05	100.404
50.63	97.7113	--	50.4	100.557	--	50.33	100.486	--	50.41	100.587	--	50.09	100.404
50.69	97.7113	--	50.44	100.557	--	50.34	100.486	--	50.44	100.59	--	50.14	100.404
50.72	97.7113	--	50.49	100.557	--	50.38	100.486	--	50.48	100.59	--	50.18	100.404
50.74	97.705	--	50.52	100.557	--	50.42	100.486	--	50.5	100.59	--	50.21	100.404
50.78	97.6987	--	50.55	100.557	--	50.46	100.486	--	50.54	100.59	--	50.24	100.406
50.81	97.705	--	50.58	100.557	--	50.48	100.486	--	50.58	100.59	--	50.28	100.406
50.86	97.6987	--	50.63	100.562	--	50.51	100.486	--	50.62	100.59	--	50.31	100.406
50.89	97.6924	--	50.66	100.562	--	50.54	100.489	--	50.66	100.59	--	50.33	100.406
50.93	97.6924	--	50.69	100.557	--	50.6	100.489	--	50.68	100.59	--	50.37	100.406
50.96	97.6861	--	50.71	100.557	--	50.62	100.489	--	50.72	100.59	--	50.41	100.406
51.02	97.6798	--	50.76	100.562	--	50.65	100.489	--	50.75	100.59	--	50.44	100.406
51.03	97.6735	--	50.81	100.562	--	50.7	100.489	--	50.79	100.593	--	50.48	100.406
51.07	97.6672	--	50.83	100.562	--	50.74	100.489	--	50.82	100.593	--	50.5	100.408
51.12	97.6609	--	50.87	100.562	--	50.76	100.489	--	50.86	100.593	--	50.56	100.408
51.15	97.6546	--	50.91	100.562	--	50.78	100.489	--	50.89	100.593	--	50.58	100.408
51.18	97.6546	--	50.94	100.562	--	50.81	100.489	--	50.92	100.593	--	50.62	100.408
51.22	97.6483	--	50.98	100.562	--	50.85	100.489	--	50.97	100.593	--	50.65	100.408
51.24	97.6483	--	51	100.562	--	50.89	100.489	--	51	100.593	--	50.69	100.408
51.29	97.6419	--	51.04	100.562	--	50.93	100.489	--	51.04	100.593	--	50.72	100.41
51.33	97.6356	--	51.1	100.562	--	50.98	100.489	--	51.07	100.593	--	50.74	100.41
51.36	97.6356	--	51.12	100.562	--	51.02	100.489	--	51.1	100.593	--	50.78	100.41
51.39	97.6293	--	51.16	100.562	--	51.02	100.489	--	51.13	100.593	--	50.83	100.41
51.42	97.6293	--	51.2	100.562	--	51.08	100.489	--	51.18	100.596	--	50.86	100.41
51.46	97.623	--	51.23	100.562	--	51.12	100.489	--	51.21	100.596	--	50.89	100.41
51.5	97.6167	--	51.27	100.562	--	51.15	100.489	--	51.25	100.596	--	50.91	100.41
51.54	97.6104	--	51.29	100.562	--	51.18	100.492	--	51.28	100.596	--	50.95	100.41
51.58	97.6104	--	51.33	100.562	--	51.19	100.492	--	51.32	100.596	--	51	100.41
51.61	97.5978	--	51.37	100.562	--	51.23	100.492	--	51.35	100.596	--	51.02	100.41
51.65	97.5978	--	51.4	100.562	--	51.29	100.492	--	51.39	100.596	--	51.05	100.412
51.68	97.5915	--	51.43	100.562	--	51.31	100.492	--	51.4	100.596	--	51.1	100.412
51.71	97.5852	--	51.46	100.562	--	51.33	100.492	--	51.45	100.596	--	51.14	100.412
51.75	97.5852	--	51.5	100.562	--	51.38	100.492	--	51.49	100.596	--	51.16	100.412
51.78	97.5852	--	51.54	100.566	--	51.42	100.492	--	51.53	100.596	--	51.2	100.412
51.84	97.5852	--	51.58	100.566	--	51.45	100.492	--	51.56	100.596	--	51.25	100.412
51.86	97.5788	--	51.6	100.566	--	51.47	100.492	--	51.59	100.599	--	51.28	100.412
51.89	97.5788	--	51.65	100.566	--	51.52	100.492	--	51.62	100.599	--	51.3	100.412
51.93	97.5788	--	51.67	100.566	--	51.56	100.492	--	51.66	100.599	--	51.32	100.412
51.96	97.5725	--	51.71	100.566	--	51.6	100.492	--	51.68	100.599	--	51.38	100.412
52	97.5725	--	51.74	100.566	--	51.63	100.492	--	51.73	100.599	--	51.41	100.412
52.03	97.5725	--	51.8	100.566	--	51.67	100.492	--	51.76	100.599	--	51.45	100.412
52.08	97.5662	--	51.84	100.566	--	51.71	100.492	--	51.79	100.599	--	51.46	100.414
52.11	97.5662	--	51.85	100.566	--	51.75	100.492	--	51.84	100.601	--	51.52	100.414
52.16	97.5536	--	51.9	100.566	--	51.78	100.492	--	51.87	100.601	--	51.56	100.414
52.18	97.5536	--	51.94	100.566	--	51.82	100.495	--	51.9	100.601	--	51.59	100.414
52.22	97.5473	--	51.97	100.566	--	51.85	100.495	--	51.94	100.601	--	51.62	100.414
52.26	97.541	--	51.99	100.566	--	51.87	100.495	--	51.97	100.601	--	51.67	100.414
52.3	97.541	--	52.02	100.566	--	51.91	100.495	--	51.99	100.601	--	51.7	100.414
52.33	97.5347	--	52.08	100.566	--	51.95	100.495	--	52.04	100.601	--	51.73	100.414
52.35	97.5347	--	52.11	100.566	--	51.99	100.495	--	52.08	100.601	--	51.75	100.414
52.39	97.5347	--	52.14	100.566	--	52.02	100.495	--	52.12	100.601	--	51.8	100.416
52.44	97.5284	--	52.18	100.566	--	52.05	100.495	--	52.16	100.601	--	51.83	100.416
52.48	97.5221	--	52.22	100.566	--	52.09	100.495	--	52.19	100.601	--	51.85	100.416
52.51	97.5158	--	52.26	100.566	--	52.13	100.497	--	52.23	100.601	--	51.9	100.416
52.55	97.5095	--	52.28	100.566	--	52.17	100.497	--	52.26	100.601	--	51.94	100.416
52.59	97.5095	--	52.33	100.566	--	52.19	100.497	--	52.28	100.604	--	51.97	100.416
52.62	97.5095	--	52.35	100.566	--	52.24	100.497	--	52.33	100.604	--	51.99	100.416
52.66	97.5031	--	52.39	100.566	--	52.27	100.497	--	52.37	100.604	--	52.02	100.418
52.69	97.4968	--	52.42	100.566	--	52.29	100.497	--	52.39	100.604	--	52.06	100.418
52.73	97.4968	--	52.47	100.566	--	52.33	100.497	--	52.44	100.604	--	52.12	100.418
52.78	97.4905	--	52.51	100.566	--	52.37	100.497	--	52.46	100.604	--	52.13	100.418
52.8	97.4842	--	52.53	100.566	--	52.41	100.497	--	52.5	100.604	--	52.17	100.418
52.85	97.4779	--	52.58	100.566	--	52.44	100.497	--	52.54	100.604	--	52.21	100.418
52.88	97.4716	--	52.6	100.566	--	52.48	100.5	--	52.57	100.604	--	52.25	100.418
52.92	97.4716	--	52.64	100.566	--	52.52	100.5	--	52.6	100.604	--	52.3	100.418
52.95	97.4716	--	52.71	100.566	--	52.55	100.5	--	52.63	100.604	--	52.31	100.42
52.98	97.4653	--	52.73	100.566	--	52.58	100.5	--	52.67	100.604	--	52.35	100.42
53.01	97.4653	--	52.74	100.566	--	52.61	100.5	--	52.71	100.607	--	52.4	100.42
53.05	97.4653	--	52.79	100.566	--	52.66	100.5	--	52.75	100.607	--	52.42	100.42
53.11	97.459	--	52.82	100.571	--	52.7	100.5	--	52.77	100.607	--	52.45	100.42
53.13	97.4527	--	52.86	100.566	--	52.73	100.5	--	52.81	100.607	--	52.49	100.42
53.16	97.4527	--	52.89	100.566	--	52.77	100.5	--	52.84	100.607	--	52.53	100.422
53.21	97.4464	--	52.93	100.566	--	52.8	100.5	--	52.9	100.607	--	52.56	100.422
53.25	97.4464	--	52.97	100.566	--	52.83	100.503	--	52.94	100.607	--	52.59	100.422
53.28	97.4464	--	53.01	100.566	--	52.87	100.503	--	52.95	100.607	--	52.62	100.422
53.31	97.4464	--	53.04	100.566	--	52.91	100.503	--	53.01	100.607	--	52.67	100.422
53.35	97.4401	--	53.08	100.566	--	52.94	100.503	--	53.04	100.607	--	52.7	100.422
53.38	97.4338	--	53.12	100.566	--	52.98	100.503	--	53.06	100.607	--	52.73	100.424
53.41	97.4338	--	53.14	100.571	--	53.01	100.503	--	53.09	100.607	--	52.76	100.424
53.46	97.4338	--	53.19	100.571	--	53.05	100.503	--	53.12	100.61	--	52.81	100.424
53.48	97.4338	--	53.21	100.566	--	53.09	100.503	--	53.17	100.61	--	52.85	100.424
53.54	97.4211	--	53.24	100.571	--	53.11	100.506	--	53.21	100.61	--	52.87	100.424
53.57	97.4211	--	53.29	100.571	--	53.14	100.506	--	53.24	100.61	--	52.91	100.424
53.6	97.4211	--	53.32	100.571	--	53.2	100.506	--	53.28	100.61	--	52.94	100.424
53.64	97.4148	--	53.38	100.571	--	53.24	100.506	--	53.32	100.61	--	52.98	100.424
53.67	97.4148	--	53.41	100.571	--	53.25	100.506	--	53.34	100.613	--	53.02	100.424
53.71	97.4148	--	53.43	100.571	--	53.29	100.506	--	53.37	100.613	--	53.07	100.424
53.75	97.4085	--	53.47	100.571	--	53.33	100.506	--	53.41	100.613	--	53.1	100.426
53.8	97.4085	--	53.51	100.571	--	53.38	100.506	--	53.46	100.613	--	53.12	100.426
53.84	97.4022	--	53.54	100.571	--	53.4	100.506	--	53.48	100.613	--	53.14	100.426
53.87	97.3959	--	53.58	100.571	--	53.44	100.506	--	53.51	100.613	--	53.19	100.426
53.9	97.3959	--	53.61	100.571	--	53.49	100.509	--	53.56	100.615	--	53.23	100.426
53.95	97.3959	--	53.65	100.571	--	53.5	100.509	--	53.59	100.615	--	53.26	100.426
53.98	97.3896	--	53.68	100.571	--	53.55	100.509	--	53.62	100.615	--	53.3	100.428
54	97.3896	--	53.7	100.571	--	53.58	100.509	--	53.65	100.615	--	53.33	100.428
54.06	97.3833	--	53.75	100.571	--	53.62	100.509	--	53.69	100.615	--	53.37	100.428
54.1	97.377	--	53.8	100.571	--	53.65	100.509	--	53.73	100.615	--	53.4	100.428
54.13	97.377	--	53.84	100.571	--	53.68	100.509	--	53.77	100.615	--	53.44	100.428
54.16	97.3707	--	53.87	100.571	--	53.71	100.509	--	53.8	100.615	--	53.47	100.428
54.19	97.3707	--	53.92	100.571	--	53.76	100.509	--	53.84	100.615	--	53.52	100.428
54.24	97.3644	--	53.95	100.571	--	53.81	100.509	--	53.88	100.618	--	53.55	100.428
54.26	97.3644	--	53.97	100.571	--	53.84	100.509	--	53.92	100.618	--	53.58	100.428
54.29	97.3517	--	54.01	100.571	--	53.86	100.509	--	53.95	100.618	--	53.62	100.43
54.33	97.3517	--	54.04	100.571	--	53.9	100.511	--	53.98	100.618	--	53.67	100.43
54.39	97.3454	--	54.09	100.571	--	53.95	100.511	--	54.01	100.618	--	53.69	100.43
54.41	97.3454	--	54.11	100.571	--	53.97	100.511	--	54.05	100.618	--	53.72	100.43
54.45	97.3328	--	54.17	100.571	--	54	100.511	--	54.1	100.618	--	53.76	100.43
54.49	97.3265	--	54.19	100.571	--	54.06	100.511	--	54.13	100.618	--	53.8	100.43
54.53	97.3265	--	54.24	100.571	--	54.08	100.511	--	54.15	100.618	--	53.83	100.43
54.57	97.3202	--	54.26	100.571	--	54.1	100.511	--	54.18	100.618	--	53.87	100.43
54.6	97.3202	--	54.29	100.571	--	54.14	100.511	--	54.22	100.618	--	53.89	100.43
54.64	97.3202	--	54.33	100.571	--	54.2	100.511	--	54.26	100.621	--	53.92	100.43
54.68	97.3202	--	54.38	100.571	--	54.23	100.511	--	54.3	100.621	--	53.98	100.43
54.73	97.3139	--	54.41	100.571	--	54.25	100.511	--	54.33	100.621	--	54.01	100.43
54.76	97.3076	--	54.45	100.571	--	54.29	100.511	--	54.37	100.621	--	54.04	100.432
54.8	97.3013	--	54.48	100.571	--	54.33	100.511	--	54.39	100.621	--	54.07	100.432
54.83	97.3013	--	54.53	100.571	--	54.37	100.511	--	54.43	100.621	--	54.11	100.432
54.86	97.3013	--	54.55	100.571	--	54.4	100.511	--	54.47	100.621	--	54.14	100.432
54.9	97.295	--	54.58	100.571	--	54.44	100.511	--	54.49	100.621	--	54.18	100.432
54.93	97.2887	--	54.6	100.571	--	54.48	100.511	--	54.55	100.621	--	54.21	100.432
54.98	97.2887	--	54.66	100.571	--	54.51	100.511	--	54.57	100.621	--	54.25	100.432
55.02	97.2823	--	54.71	100.571	--	54.56	100.511	--	54.62	100.621	--	54.27	100.432
55.04	97.2823	--	54.73	100.571	--	54.59	100.514	--	54.64	100.621	--	54.31	100.432
55.07	97.2823	--	54.78	100.571	--	54.63	100.514	--	54.69	100.624	--	54.36	100.434
55.13	97.276	--	54.82	100.571	--	54.64	100.514	--	54.71	100.624	--	54.39	100.434
55.16	97.276	--	54.84	100.571	--	54.68	100.514	--	54.75	100.624	--	54.42	100.434
55.21	97.2697	--	54.87	100.571	--	54.73	100.514	--	54.78	100.624	--	54.48	100.434
55.23	97.2697	--	54.91	100.571	--	54.76	100.514	--	54.83	100.624	--	54.49	100.434
55.27	97.2634	--	54.94	100.571	--	54.8	100.514	--	54.86	100.624	--	54.52	100.434
55.32	97.2697	--	54.98	100.571	--	54.85	100.514	--	54.9	100.624	--	54.55	100.434
55.33	97.2571	--	55.02	100.571	--	54.87	100.514	--	54.93	100.624	--	54.61	100.436
55.4	97.2571	--	55.05	100.571	--	54.91	100.514	--	54.97	100.624	--	54.65	100.436
55.42	97.2508	--	55.1	100.571	--	54.93	100.517	--	54.99	100.624	--	54.67	100.436
55.46	97.2445	--	55.14	100.571	--	54.97	100.517	--	55.03	100.624	--	54.71	100.436
55.49	97.2382	--	55.17	100.571	--	55.01	100.517	--	55.07	100.624	--	54.74	100.436
55.54	97.2382	--	55.21	100.571	--	55.05	100.517	--	55.1	100.627	--	54.79	100.436
55.57	97.2382	--	55.24	100.571	--	55.1	100.517	--	55.13	100.627	--	54.82	100.436
55.62	97.2319	--	55.28	100.571	--	55.14	100.517	--	55.19	100.627	--	54.86	100.438
55.65	97.2256	--	55.32	100.576	--	55.15	100.517	--	55.21	100.627	--	54.88	100.438
55.7	97.2256	--	55.36	100.571	--	55.19	100.517	--	55.24	100.627	--	54.92	100.438
55.74	97.2193	--	55.39	100.576	--	55.22	100.517	--	55.29	100.627	--	54.94	100.438
55.75	97.2193	--	55.42	100.576	--	55.26	100.517	--	55.3	100.627	--	54.98	100.438
55.79	97.2067	--	55.45	100.576	--	55.29	100.517	--	55.35	100.627	--	55.02	100.438
55.84	97.2067	--	55.5	100.576	--	55.33	100.517	--	55.38	100.627	--	55.07	100.438
55.87	97.2004	--	55.54	100.576	--	55.37	100.52	--	55.43	100.627	--	55.09	100.438
55.91	97.2004	--	55.57	100.576	--	55.4	100.52	--	55.46	100.627	--	55.13	100.438
55.95	97.194	--	55.6	100.576	--	55.46	100.52	--	55.48	100.63	--	55.16	100.44
55.96	97.194	--	55.65	100.576	--	55.49	100.52	--	55.52	100.63	--	55.22	100.44
56.02	97.194	--	55.69	100.576	--	55.51	100.52	--	55.56	100.63	--	55.24	100.44
56.06	97.194	--	55.7	100.576	--	55.55	100.52	--	55.6	100.63	--	55.27	100.44
56.1	97.1877	--	55.76	100.576	--	55.59	100.52	--	55.63	100.63	--	55.3	100.44
56.13	97.1877	--	55.79	100.576	--	55.63	100.52	--	55.66	100.63	--	55.34	100.44
56.17	97.1814	--	55.84	100.576	--	55.67	100.52	--	55.71	100.63	--	55.38	100.44
56.21	97.1814	--	55.87	100.576	--	55.69	100.52	--	55.73	100.632	--	55.4	100.44
56.26	97.1751	--	55.89	100.576	--	55.75	100.52	--	55.76	100.632	--	55.43	100.44
56.29	97.1751	--	55.93	100.576	--	55.77	100.52	--	55.82	100.632	--	55.47	100.44
56.32	97.1688	--	55.97	100.576	--	55.79	100.52	--	55.83	100.632	--	55.52	100.442
56.37	97.1688	--	56	100.576	--	55.84	100.52	--	55.87	100.632	--	55.54	100.442
56.39	97.1688	--	56.04	100.581	--	55.88	100.52	--	55.9	100.632	--	55.59	100.442
56.43	97.1688	--	56.06	100.581	--	55.92	100.52	--	55.95	100.632	--	55.62	100.442
56.47	97.1625	--	56.12	100.581	--	55.94	100.52	--	55.97	100.632	--	55.66	100.442
56.53	97.1625	--	56.16	100.581	--	55.97	100.52	--	56.01	100.635	--	55.69	100.442
56.56	97.1562	--	56.19	100.581	--	56.02	100.52	--	56.05	100.635	--	55.71	100.442
56.57	97.1562	--	56.23	100.581	--	56.05	100.523	--	56.09	100.635	--	55.76	100.442
56.63	97.1562	--	56.26	100.581	--	56.08	100.523	--	56.12	100.635	--	55.79	100.442
56.67	97.1499	--	56.3	100.581	--	56.12	100.523	--	56.16	100.635	--	55.82	100.444
56.69	97.1436	--	56.32	100.581	--	56.17	100.523	--	56.19	100.635	--	55.86	100.444
56.73	97.1436	--	56.36	100.581	--	56.21	100.523	--	56.21	100.635	--	55.92	100.444
56.77	97.1373	--	56.39	100.581	--	56.22	100.523	--	56.25	100.638	--	55.94	100.444
56.82	97.1373	--	56.44	100.581	--	56.25	100.523	--	56.29	100.638	--	55.96	100.444
56.85	97.1373	--	56.47	100.581	--	56.3	100.523	--	56.33	100.638	--	56	100.444
56.89	97.1373	--	56.5	100.581	--	56.35	100.523	--	56.36	100.638	--	56.06	100.444
56.92	97.1373	--	56.55	100.585	--	56.36	100.523	--	56.39	100.638	--	56.09	100.444
56.98	97.1373	--	56.57	100.585	--	56.41	100.523	--	56.43	100.638	--	56.11	100.447
57.02	97.131	--	56.63	100.585	--	56.46	100.523	--	56.47	100.638	--	56.15	100.447
57.05	97.1247	--	56.65	100.585	--	56.48	100.523	--	56.5	100.638	--	56.18	100.447
57.06	97.1247	--	56.7	100.585	--	56.51	100.525	--	56.53	100.638	--	56.22	100.447
57.12	97.1247	--	56.74	100.585	--	56.56	100.525	--	56.58	100.638	--	56.25	100.447
57.16	97.1247	--	56.76	100.585	--	56.59	100.525	--	56.61	100.638	--	56.28	100.447
57.2	97.1247	--	56.79	100.585	--	56.62	100.525	--	56.66	100.638	--	56.31	100.447
57.22	97.1183	--	56.84	100.585	--	56.65	100.525	--	56.69	100.641	--	56.36	100.449
57.26	97.1183	--	56.86	100.585	--	56.7	100.525	--	56.71	100.641	--	56.39	100.449
57.31	97.1183	--	56.9	100.585	--	56.75	100.525	--	56.75	100.641	--	56.43	100.449
57.35	97.1183	--	56.95	100.585	--	56.77	100.525	--	56.8	100.641	--	56.46	100.449
57.38	97.112	--	56.98	100.59	--	56.8	100.525	--	56.81	100.641	--	56.51	100.449
57.42	97.112	--	57.01	100.59	--	56.83	100.525	--	56.86	100.641	--	56.54	100.449
57.46	97.112	--	57.06	100.59	--	56.88	100.525	--	56.87	100.641	--	56.57	100.449
57.48	97.1057	--	57.1	100.59	--	56.91	100.525	--	56.94	100.641	--	56.61	100.451
57.55	97.1057	--	57.13	100.59	--	56.95	100.525	--	56.97	100.644	--	56.64	100.451
57.58	97.0994	--	57.17	100.59	--	56.97	100.525	--	57	100.644	--	56.68	100.451
57.61	97.0994	--	57.2	100.59	--	57.02	100.528	--	57.02	100.644	--	56.71	100.451
57.66	97.0994	--	57.23	100.59	--	57.06	100.528	--	57.07	100.644	--	56.74	100.451
57.68	97.0931	--	57.26	100.59	--	57.09	100.528	--	57.1	100.644	--	56.78	100.451
57.72	97.0931	--	57.31	100.59	--	57.12	100.528	--	57.13	100.644	--	56.83	100.451
57.77	97.0931	--	57.36	100.59	--	57.16	100.528	--	57.17	100.644	--	56.86	100.453
57.8	97.0868	--	57.38	100.59	--	57.21	100.528	--	57.21	100.644	--	56.89	100.453
57.84	97.0868	--	57.41	100.59	--	57.23	100.528	--	57.24	100.644	--	56.92	100.453
57.87	97.0931	--	57.46	100.59	--	57.27	100.528	--	57.29	100.646	--	56.96	100.453
57.91	97.0868	--	57.48	100.59	--	57.3	100.528	--	57.33	100.646	--	57.02	100.453
57.95	97.0868	--	57.54	100.595	--	57.34	100.528	--	57.36	100.646	--	57.04	100.453
58	97.0805	--	57.57	100.595	--	57.38	100.528	--	57.39	100.646	--	57.08	100.453
58.03	97.0805	--	57.6	100.595	--	57.41	100.528	--	57.43	100.646	--	57.1	100.453
58.07	97.0742	--	57.64	100.595	--	57.44	100.528	--	57.47	100.646	--	57.14	100.453
58.12	97.0742	--	57.66	100.595	--	57.48	100.528	--	57.51	100.646	--	57.17	100.453
58.15	97.0679	--	57.69	100.595	--	57.52	100.531	--	57.54	100.649	--	57.2	100.455
58.18	97.0679	--	57.73	100.595	--	57.56	100.531	--	57.58	100.649	--	57.24	100.455
58.23	97.0616	--	57.78	100.595	--	57.6	100.531	--	57.6	100.649	--	57.27	100.455
58.27	97.0616	--	57.81	100.599	--	57.64	100.531	--	57.63	100.649	--	57.31	100.455
58.29	97.0553	--	57.84	100.595	--	57.67	100.531	--	57.67	100.649	--	57.35	100.455
58.33	97.049	--	57.89	100.599	--	57.69	100.531	--	57.71	100.649	--	57.4	100.455
58.39	97.0426	--	57.91	100.599	--	57.73	100.531	--	57.73	100.649	--	57.42	100.455
58.4	97.0363	--	57.96	100.599	--	57.77	100.531	--	57.78	100.649	--	57.45	100.457
58.45	97.0363	--	58	100.599	--	57.8	100.531	--	57.83	100.652	--	57.5	100.457
58.49	97.0363	--	58.03	100.599	--	57.84	100.534	--	57.87	100.652	--	57.54	100.457
58.53	97.03	--	58.07	100.599	--	57.88	100.534	--	57.89	100.652	--	57.56	100.457
58.57	97.03	--	58.1	100.599	--	57.91	100.534	--	57.93	100.652	--	57.6	100.457
58.6	97.0237	--	58.13	100.599	--	57.94	100.534	--	57.97	100.652	--	57.64	100.457
58.65	97.0237	--	58.17	100.599	--	57.99	100.534	--	58.01	100.652	--	57.67	100.457
58.68	97.0237	--	58.21	100.599	--	58.03	100.534	--	58.05	100.652	--	57.7	100.459
58.71	97.0174	--	58.24	100.599	--	58.05	100.534	--	58.08	100.652	--	57.75	100.459
58.75	97.0174	--	58.28	100.604	--	58.09	100.534	--	58.11	100.652	--	57.77	100.459
58.8	97.0111	--	58.31	100.599	--	58.13	100.534	--	58.15	100.652	--	57.82	100.459
58.84	97.0111	--	58.35	100.604	--	58.16	100.534	--	58.18	100.655	--	57.84	100.459
58.87	97.0048	--	58.38	100.604	--	58.21	100.534	--	58.22	100.655	--	57.9	100.459
58.91	97.0048	--	58.44	100.604	--	58.24	100.534	--	58.26	100.655	--	57.92	100.459
58.94	97.0048	--	58.46	100.604	--	58.28	100.534	--	58.3	100.655	--	57.95	100.459
59	96.9985	--	58.5	100.604	--	58.32	100.534	--	58.34	100.655	--	57.99	100.461
59.02	96.9985	--	58.54	100.604	--	58.33	100.534	--	58.36	100.655	--	58.03	100.461
59.06	96.9922	--	58.58	100.604	--	58.36	100.534	--	58.41	100.655	--	58.07	100.461
59.11	96.9922	--	58.59	100.604	--	58.42	100.534	--	58.45	100.655	--	58.1	100.461
59.14	96.9859	--	58.64	100.604	--	58.46	100.534	--	58.48	100.658	--	58.13	100.461
59.17	96.9859	--	58.68	100.604	--	58.49	100.537	--	58.52	100.658	--	58.19	100.461
59.21	96.9859	--	58.7	100.604	--	58.53	100.537	--	58.56	100.658	--	58.21	100.461
59.26	96.9796	--	58.75	100.604	--	58.57	100.537	--	58.58	100.658	--	58.24	100.461
59.31	96.9796	--	58.79	100.604	--	58.59	100.537	--	58.62	100.658	--	58.29	100.463
59.34	96.9733	--	58.81	100.604	--	58.64	100.537	--	58.67	100.658	--	58.31	100.463
59.37	96.9733	--	58.86	100.604	--	58.67	100.537	--	58.71	100.658	--	58.34	100.463
59.41	96.9733	--	58.9	100.604	--	58.71	100.537	--	58.75	100.658	--	58.39	100.463
59.46	96.9733	--	58.93	100.604	--	58.75	100.537	--	58.77	100.658	--	58.43	100.463
59.49	96.9796	--	58.96	100.604	--	58.76	100.537	--	58.82	100.658	--	58.46	100.463
59.53	96.9669	--	58.99	100.604	--	58.81	100.537	--	58.84	100.658	--	58.49	100.463
59.57	96.9606	--	59.04	100.604	--	58.86	100.537	--	58.88	100.658	--	58.53	100.465
59.62	96.9606	--	59.07	100.604	--	58.89	100.54	--	58.92	100.658	--	58.56	100.465
59.66	96.9543	--	59.11	100.609	--	58.91	100.54	--	58.97	100.658	--	58.6	100.465
59.67	96.9543	--	59.15	100.609	--	58.96	100.54	--	59	100.66	--	58.63	100.465
59.72	96.9543	--	59.2	100.609	--	59	100.54	--	59.04	100.66	--	58.66	100.465
59.76	96.9543	--	59.22	100.609	--	59.04	100.54	--	59.06	100.66	--	58.71	100.465
59.8	96.948	--	59.25	100.609	--	59.05	100.54	--	59.11	100.66	--	58.75	100.467
59.84	96.948	--	59.3	100.609	--	59.1	100.54	--	59.14	100.66	--	58.79	100.467
59.89	96.9417	--	59.32	100.609	--	59.14	100.54	--	59.18	100.66	--	58.8	100.467
59.93	96.9417	--	59.37	100.609	--	59.17	100.54	--	59.21	100.66	--	58.86	100.467
59.96	96.9417	--	59.39	100.609	--	59.2	100.54	--	59.26	100.66	--	58.88	100.467
59.99	96.9417	--	59.42	100.609	--	59.24	100.54	--	59.31	100.66	--	58.93	100.467
60.03	96.9354	--	59.48	100.609	--	59.29	100.54	--	59.35	100.66	--	58.96	100.467
60.07	96.9354	--	59.51	100.609	--	59.34	100.542	--	59.36	100.66	--	59	100.467
60.11	96.9291	--	59.55	100.609	--	59.35	100.542	--	59.42	100.66	--	59.03	100.469
60.14	96.9228	--	59.58	100.609	--	59.39	100.542	--	59.48	100.663	--	59.06	100.469
60.17	96.9228	--	59.62	100.609	--	59.43	100.542	--	59.49	100.66	--	59.1	100.469
60.23	96.9164	--	59.66	100.609	--	59.48	100.542	--	59.52	100.663	--	59.12	100.469
60.28	96.9102	--	59.69	100.609	--	59.5	100.542	--	59.56	100.663	--	59.16	100.469
60.3	96.9102	--	59.73	100.609	--	59.54	100.542	--	59.59	100.663	--	59.22	100.469
60.33	96.9102	--	59.76	100.609	--	59.58	100.542	--	59.64	100.663	--	59.26	100.469
60.39	96.9102	--	59.79	100.609	--	59.61	100.542	--	59.66	100.663	--	59.27	100.469
60.41	96.9102	--	59.83	100.609	--	59.66	100.542	--	59.72	100.663	--	59.31	100.469
60.45	96.9038	--	59.87	100.609	--	59.69	100.542	--	59.75	100.663	--	59.37	100.471
60.48	96.9038	--	59.93	100.609	--	59.72	100.542	--	59.77	100.663	--	59.4	100.471
60.54	96.9038	--	59.95	100.609	--	59.76	100.545	--	59.81	100.663	--	59.43	100.471
60.57	96.8975	--	59.98	100.609	--	59.78	100.545	--	59.86	100.663	--	59.47	100.471
60.61	96.8975	--	60.03	100.609	--	59.83	100.545	--	59.9	100.663	--	59.51	100.471
60.66	96.8912	--	60.06	100.609	--	59.88	100.545	--	59.94	100.666	--	59.55	100.471
60.71	96.8975	--	60.1	100.609	--	59.91	100.545	--	59.96	100.666	--	59.57	100.471
60.74	96.8912	--	60.14	100.609	--	59.96	100.545	--	60.01	100.666	--	59.62	100.471
60.78	96.8912	--	60.17	100.609	--	59.98	100.545	--	60.05	100.666	--	59.66	100.473
60.8	96.8912	--	60.22	100.609	--	60.02	100.545	--	60.07	100.666	--	59.69	100.473
60.85	96.8849	--	60.23	100.609	--	60.05	100.545	--	60.12	100.666	--	59.72	100.473
60.89	96.8786	--	60.28	100.609	--	60.09	100.545	--	60.16	100.666	--	59.76	100.473
60.93	96.8786	--	60.32	100.609	--	60.11	100.545	--	60.2	100.666	--	59.8	100.473
60.97	96.8723	--	60.34	100.609	--	60.17	100.548	--	60.24	100.666	--	59.85	100.475
61.01	96.8723	--	60.37	100.609	--	60.2	100.548	--	60.27	100.666	--	59.86	100.475
61.06	96.8723	--	60.44	100.609	--	60.24	100.548	--	60.31	100.666	--	59.9	100.475
61.09	96.8723	--	60.47	100.609	--	60.27	100.548	--	60.36	100.666	--	59.94	100.475
61.12	96.866	--	60.5	100.609	--	60.31	100.548	--	60.38	100.666	--	59.98	100.475
61.16	96.866	--	60.55	100.609	--	60.34	100.548	--	60.42	100.666	--	60	100.475
61.21	96.866	--	60.57	100.609	--	60.38	100.548	--	60.46	100.669	--	60.04	100.475
61.25	96.8597	--	60.63	100.609	--	60.41	100.548	--	60.5	100.669	--	60.09	100.477
61.28	96.8597	--	60.66	100.609	--	60.45	100.551	--	60.54	100.669	--	60.11	100.477
61.33	96.8597	--	60.69	100.609	--	60.48	100.548	--	60.56	100.669	--	60.14	100.477
61.37	96.866	--	60.72	100.609	--	60.53	100.548	--	60.6	100.669	--	60.19	100.477
61.4	96.8597	--	60.77	100.609	--	60.56	100.551	--	60.64	100.669	--	60.24	100.477
61.44	96.8597	--	60.8	100.609	--	60.59	100.551	--	60.67	100.669	--	60.28	100.477
61.47	96.8534	--	60.82	100.609	--	60.64	100.551	--	60.73	100.669	--	60.3	100.477
61.52	96.8471	--	60.88	100.609	--	60.67	100.551	--	60.74	100.669	--	60.33	100.477
61.55	96.8471	--	60.91	100.609	--	60.71	100.551	--	60.78	100.669	--	60.38	100.477
61.6	96.8408	--	60.96	100.609	--	60.74	100.551	--	60.83	100.669	--	60.42	100.477
61.65	96.8408	--	60.97	100.609	--	60.78	100.551	--	60.86	100.672	--	60.44	100.479
61.67	96.8345	--	61.03	100.609	--	60.81	100.551	--	60.9	100.672	--	60.48	100.479
61.71	96.8281	--	61.07	100.609	--	60.85	100.551	--	60.94	100.672	--	60.53	100.479
61.75	96.8218	--	61.11	100.609	--	60.9	100.554	--	60.98	100.672	--	60.56	100.479
61.81	96.8218	--	61.13	100.609	--	60.92	100.554	--	61.02	100.672	--	60.59	100.479
61.83	96.8218	--	61.18	100.609	--	60.95	100.554	--	61.05	100.672	--	60.63	100.479
61.87	96.8218	--	61.21	100.609	--	61	100.554	--	61.09	100.672	--	60.66	100.479
61.9	96.8155	--	61.25	100.609	--	61.04	100.554	--	61.12	100.672	--	60.71	100.479
61.93	96.8155	--	61.27	100.604	--	61.07	100.554	--	61.15	100.672	--	60.74	100.481
61.99	96.8092	--	61.33	100.604	--	61.11	100.554	--	61.19	100.672	--	60.78	100.481
62.03	96.8092	--	61.37	100.604	--	61.15	100.554	--	61.22	100.672	--	60.82	100.481
62.07	96.8029	--	61.41	100.604	--	61.17	100.554	--	61.27	100.672	--	60.86	100.481
62.11	96.8029	--	61.42	100.604	--	61.22	100.554	--	61.32	100.675	--	60.89	100.481
62.15	96.7966	--	61.48	100.604	--	61.24	100.554	--	61.35	100.675	--	60.92	100.481
62.18	96.7966	--	61.52	100.604	--	61.29	100.554	--	61.38	100.675	--	60.96	100.481
62.23	96.7903	--	61.57	100.604	--	61.33	100.554	--	61.42	100.675	--	61.01	100.481
62.26	96.7903	--	61.58	100.604	--	61.36	100.554	--	61.46	100.675	--	61.04	100.481
62.3	96.784	--	61.62	100.604	--	61.41	100.554	--	61.5	100.675	--	61.08	100.481
62.33	96.784	--	61.68	100.604	--	61.45	100.554	--	61.53	100.675	--	61.12	100.481
62.38	96.7777	--	61.72	100.604	--	61.48	100.556	--	61.57	100.675	--	61.15	100.481
62.42	96.7777	--	61.74	100.604	--	61.51	100.556	--	61.62	100.675	--	61.17	100.481
62.46	96.7714	--	61.78	100.604	--	61.54	100.556	--	61.65	100.675	--	61.21	100.481
62.49	96.7714	--	61.83	100.604	--	61.6	100.556	--	61.68	100.675	--	61.26	100.483
62.52	96.7651	--	61.87	100.604	--	61.62	100.556	--	61.72	100.677	--	61.3	100.483
62.58	96.7651	--	61.88	100.604	--	61.66	100.556	--	61.77	100.677	--	61.32	100.483
62.62	96.7651	--	61.93	100.604	--	61.71	100.556	--	61.81	100.677	--	61.36	100.483
62.66	96.7588	--	61.97	100.604	--	61.74	100.556	--	61.84	100.677	--	61.41	100.483
62.69	96.7588	--	62.02	100.604	--	61.77	100.556	--	61.87	100.677	--	61.43	100.483
62.73	96.7524	--	62.05	100.604	--	61.81	100.556	--	61.91	100.677	--	61.49	100.483
62.79	96.7524	--	62.09	100.604	--	61.86	100.556	--	61.96	100.677	--	61.52	100.483
62.81	96.7524	--	62.13	100.604	--	61.89	100.556	--	61.98	100.677	--	61.55	100.483
62.86	96.7461	--	62.17	100.604	--	61.93	100.556	--	62.03	100.677	--	61.59	100.483
62.88	96.7461	--	62.2	100.604	--	61.96	100.556	--	62.07	100.677	--	61.64	100.483
62.94	96.7461	--	62.25	100.604	--	61.99	100.556	--	62.1	100.68	--	61.67	100.483
62.98	96.7335	--	62.28	100.604	--	62.05	100.559	--	62.12	100.68	--	61.7	100.483
63.02	96.7651	--	62.33	100.604	--	62.09	100.559	--	62.15	100.68	--	61.74	100.483
63.06	96.7651	--	62.36	100.604	--	62.11	100.559	--	62.22	100.68	--	61.77	100.483
63.09	96.7777	--	62.37	100.604	--	62.15	100.559	--	62.25	100.68	--	61.81	100.485
63.15	96.7588	--	62.44	100.604	--	62.2	100.559	--	62.29	100.68	--	61.85	100.485
63.17	96.7714	--	62.47	100.604	--	62.22	100.559	--	62.33	100.68	--	61.89	100.485
63.21	96.7714	--	62.5	100.604	--	62.27	100.559	--	62.37	100.68	--	61.92	100.485
63.27	96.7777	--	62.54	100.604	--	62.31	100.559	--	62.4	100.68	--	61.96	100.485
63.3	96.7777	--	62.59	100.604	--	62.34	100.559	--	62.44	100.683	--	62.01	100.485
63.33	96.7651	--	62.62	100.609	--	62.37	100.559	--	62.48	100.683	--	62.04	100.485
63.38	96.7651	--	62.66	100.604	--	62.41	100.559	--	62.52	100.683	--	62.08	100.485
63.42	96.7651	--	62.71	100.609	--	62.45	100.559	--	62.55	100.683	--	62.11	100.485
63.46	96.7588	--	62.76	100.609	--	62.48	100.559	--	62.58	100.683	--	62.14	100.485
63.48	96.7524	--	62.8	100.609	--	62.52	100.559	--	62.62	100.683	--	62.18	100.485
63.53	96.7524	--	62.83	100.609	--	62.56	100.562	--	62.66	100.683	--	62.22	100.485
63.58	96.7524	--	62.85	100.609	--	62.61	100.562	--	62.71	100.683	--	62.24	100.485
63.61	96.7461	--	62.9	100.609	--	62.64	100.562	--	62.73	100.683	--	62.31	100.485
63.66	96.7461	--	62.95	100.609	--	62.68	100.562	--	62.77	100.683	--	62.33	100.485
63.69	96.7398	--	62.98	100.609	--	62.71	100.562	--	62.82	100.683	--	62.36	100.485
63.73	96.7398	--	63.02	100.609	--	62.77	100.562	--	62.86	100.683	--	62.41	100.485
63.77	96.7398	--	63.07	100.609	--	62.8	100.562	--	62.89	100.683	--	62.45	100.485
63.8	96.7398	--	63.11	100.609	--	62.83	100.562	--	62.93	100.683	--	62.48	100.487
63.86	96.7335	--	63.13	100.609	--	62.87	100.562	--	62.97	100.683	--	62.52	100.487
63.88	96.7335	--	63.17	100.609	--	62.91	100.562	--	63	100.686	--	62.56	100.487
63.92	96.7272	--	63.22	100.609	--	62.95	100.562	--	63.04	100.686	--	62.58	100.487
63.94	96.7272	--	63.25	100.609	--	62.98	100.562	--	63.09	100.686	--	62.63	100.487
64.01	96.7272	--	63.29	100.609	--	63.01	100.562	--	63.13	100.686	--	62.66	100.487
64.03	96.7272	--	63.32	100.609	--	63.05	100.565	--	63.17	100.686	--	62.7	100.487
64.08	96.7272	--	63.36	100.609	--	63.1	100.565	--	63.21	100.686	--	62.75	100.487
64.12	96.7272	--	63.42	100.609	--	63.14	100.565	--	63.22	100.686	--	62.78	100.487
64.16	96.7272	--	63.46	100.609	--	63.18	100.565	--	63.29	100.686	--	62.82	100.487
64.2	96.7272	--	63.48	100.609	--	63.2	100.565	--	63.32	100.686	--	62.86	100.487
64.25	96.7272	--	63.55	100.609	--	63.26	100.565	--	63.36	100.686	--	62.9	100.487
64.29	96.7272	--	63.57	100.609	--	63.3	100.565	--	63.4	100.686	--	62.94	100.487
64.32	96.7209	--	63.61	100.609	--	63.32	100.565	--	63.43	100.686	--	62.96	100.487
64.36	96.7272	--	63.64	100.609	--	63.38	100.565	--	63.49	100.686	--	63	100.487
64.42	96.7335	--	63.69	100.614	--	63.41	100.565	--	63.51	100.689	--	63.06	100.487
64.45	96.7272	--	63.74	100.609	--	63.44	100.565	--	63.54	100.689	--	63.09	100.487
64.49	96.7272	--	63.76	100.614	--	63.49	100.565	--	63.59	100.689	--	63.13	100.487
64.52	96.7272	--	63.8	100.614	--	63.53	100.565	--	63.64	100.689	--	63.18	100.487
64.56	96.7272	--	63.84	100.614	--	63.56	100.565	--	63.66	100.689	--	63.2	100.487
64.6	96.6389	--	63.89	100.614	--	63.6	100.565	--	63.69	100.689	--	63.24	100.487
64.65	96.6641	--	63.92	100.614	--	63.62	100.565	--	63.74	100.689	--	63.27	100.487
64.69	96.6578	--	63.97	100.614	--	63.69	100.565	--	63.79	100.689	--	63.32	100.487
64.72	96.6515	--	64.01	100.614	--	63.72	100.565	--	63.81	100.689	--	63.37	100.487
64.78	96.6452	--	64.05	100.614	--	63.75	100.565	--	63.84	100.689	--	63.4	100.487
64.8	96.6263	--	64.09	100.614	--	63.79	100.568	--	63.92	100.689	--	63.43	100.487
64.85	96.6515	--	64.12	100.614	--	63.82	100.565	--	63.96	100.689	--	63.47	100.487
64.9	96.6452	--	64.16	100.614	--	63.86	100.568	--	63.98	100.691	--	63.51	100.487
64.95	96.6515	--	64.2	100.614	--	63.91	100.568	--	64.02	100.691	--	63.55	100.487
64.98	96.6389	--	64.25	100.614	--	63.93	100.568	--	64.05	100.691	--	63.58	100.489
65	96.6326	--	64.29	100.614	--	63.99	100.568	--	64.1	100.691	--	63.63	100.489
65.07	96.6326	--	64.32	100.614	--	64.03	100.568	--	64.14	100.691	--	63.66	100.489
65.1	96.6326	--	64.38	100.614	--	64.06	100.568	--	64.17	100.691	--	63.71	100.489
65.14	96.6326	--	64.41	100.614	--	64.1	100.568	--	64.22	100.691	--	63.75	100.489
65.16	96.6326	--	64.44	100.614	--	64.14	100.568	--	64.26	100.691	--	63.78	100.489
65.22	96.6263	--	64.48	100.614	--	64.18	100.568	--	64.29	100.691	--	63.83	100.489
65.25	96.6263	--	64.53	100.614	--	64.22	100.568	--	64.34	100.691	--	63.87	100.489
65.29	96.62	--	64.56	100.614	--	64.23	100.568	--	64.38	100.691	--	63.9	100.489
65.33	96.62	--	64.61	100.614	--	64.3	100.568	--	64.42	100.691	--	63.93	100.489
65.37	96.62	--	64.64	100.614	--	64.34	100.568	--	64.44	100.691	--	63.97	100.489
65.41	96.6137	--	64.68	100.614	--	64.38	100.568	--	64.48	100.691	--	64.02	100.489
65.44	96.6073	--	64.73	100.614	--	64.41	100.568	--	64.54	100.691	--	64.05	100.489
65.5	96.6073	--	64.76	100.614	--	64.45	100.568	--	64.58	100.691	--	64.08	100.489
65.53	96.6011	--	64.81	100.614	--	64.5	100.568	--	64.6	100.691	--	64.14	100.489
65.58	96.6011	--	64.83	100.614	--	64.52	100.568	--	64.65	100.691	--	64.17	100.489
65.62	96.6011	--	64.89	100.614	--	64.56	100.568	--	64.69	100.691	--	64.21	100.489
65.66	96.6011	--	64.92	100.614	--	64.61	100.568	--	64.73	100.691	--	64.24	100.489
65.7	96.6011	--	64.97	100.618	--	64.66	100.568	--	64.76	100.694	--	64.28	100.489
65.74	96.6011	--	65.02	100.618	--	64.69	100.568	--	64.81	100.694	--	64.33	100.489
65.75	96.5947	--	65.05	100.618	--	64.73	100.568	--	64.86	100.694	--	64.36	100.489
65.81	96.5947	--	65.09	100.618	--	64.77	100.568	--	64.9	100.694	--	64.4	100.489
65.85	96.5884	--	65.13	100.618	--	64.81	100.568	--	64.92	100.694	--	64.43	100.489
65.89	96.5884	--	65.18	100.618	--	64.83	100.568	--	64.96	100.694	--	64.48	100.489
65.93	96.5884	--	65.21	100.618	--	64.89	100.568	--	65	100.694	--	64.53	100.489
65.98	96.5821	--	65.26	100.618	--	64.93	100.568	--	65.05	100.694	--	64.56	100.489
66.01	96.5758	--	65.3	100.618	--	64.98	100.568	--	65.08	100.694	--	64.61	100.489
66.06	96.5758	--	65.33	100.618	--	65	100.568	--	65.12	100.694	--	64.64	100.489
66.11	96.5758	--	65.37	100.618	--	65.05	100.568	--	65.18	100.694	--	64.68	100.489
66.14	96.5758	--	65.41	100.618	--	65.08	100.571	--	65.22	100.694	--	64.72	100.489
66.18	96.5758	--	65.46	100.618	--	65.12	100.571	--	65.25	100.694	--	64.75	100.489
66.21	96.5695	--	65.51	100.618	--	65.17	100.571	--	65.28	100.694	--	64.8	100.491
66.26	96.5758	--	65.53	100.618	--	65.2	100.571	--	65.31	100.694	--	64.83	100.491
66.3	96.5695	--	65.58	100.618	--	65.24	100.571	--	65.37	100.697	--	64.87	100.491
66.35	96.5758	--	65.64	100.618	--	65.27	100.571	--	65.41	100.697	--	64.9	100.491
66.38	96.5632	--	65.68	100.618	--	65.33	100.571	--	65.44	100.697	--	64.96	100.491
66.42	96.5632	--	65.71	100.618	--	65.37	100.571	--	65.49	100.697	--	64.98	100.491
66.46	96.5632	--	65.75	100.618	--	65.42	100.571	--	65.53	100.697	--	65.03	100.491
66.5	96.5569	--	65.79	100.618	--	65.44	100.571	--	65.56	100.697	--	65.07	100.491
66.53	96.5569	--	65.83	100.618	--	65.48	100.571	--	65.59	100.697	--	65.12	100.491
66.57	96.5569	--	65.87	100.623	--	65.51	100.571	--	65.65	100.697	--	65.14	100.491
66.62	96.5569	--	65.91	100.623	--	65.56	100.571	--	65.69	100.697	--	65.18	100.491
66.67	96.5569	--	65.95	100.623	--	65.59	100.571	--	65.73	100.697	--	65.23	100.491
66.69	96.5569	--	66.01	100.623	--	65.65	100.571	--	65.76	100.697	--	65.26	100.491
66.75	96.5506	--	66.05	100.623	--	65.69	100.571	--	65.81	100.697	--	65.31	100.493
66.79	96.5506	--	66.06	100.623	--	65.73	100.571	--	65.84	100.697	--	65.35	100.493
66.81	96.5443	--	66.1	100.623	--	65.77	100.571	--	65.89	100.697	--	65.38	100.493
66.86	96.5443	--	66.16	100.623	--	65.79	100.571	--	65.92	100.697	--	65.43	100.493
66.91	96.5443	--	66.21	100.623	--	65.84	100.571	--	65.98	100.7	--	65.46	100.493
66.95	96.5443	--	66.25	100.623	--	65.89	100.573	--	66.01	100.7	--	65.5	100.493
66.98	96.5443	--	66.27	100.623	--	65.92	100.573	--	66.05	100.7	--	65.54	100.493
67.04	96.5443	--	66.34	100.618	--	65.97	100.573	--	66.09	100.7	--	65.59	100.493
67.06	96.538	--	66.36	100.623	--	66.01	100.573	--	66.14	100.7	--	65.63	100.493
67.09	96.538	--	66.42	100.623	--	66.05	100.573	--	66.17	100.7	--	65.66	100.493
67.15	96.5317	--	66.44	100.623	--	66.09	100.573	--	66.21	100.7	--	65.7	100.493
67.18	96.5317	--	66.49	100.623	--	66.13	100.573	--	66.25	100.7	--	65.76	100.493
67.22	96.538	--	66.53	100.623	--	66.17	100.573	--	66.29	100.7	--	65.8	100.493
67.26	96.5254	--	66.56	100.623	--	66.2	100.573	--	66.35	100.7	--	65.81	100.493
67.3	96.5254	--	66.62	100.623	--	66.23	100.573	--	66.37	100.7	--	65.87	100.493
67.35	96.5254	--	66.67	100.623	--	66.29	100.573	--	66.41	100.7	--	65.91	100.493
67.37	96.5254	--	66.7	100.623	--	66.33	100.573	--	66.47	100.7	--	65.95	100.495
67.42	96.5317	--	66.74	100.618	--	66.39	100.573	--	66.5	100.7	--	65.96	100.493
67.48	96.5317	--	66.77	100.618	--	66.41	100.573	--	66.54	100.703	--	66.02	100.495
67.52	96.5317	--	66.82	100.618	--	66.45	100.573	--	66.59	100.703	--	66.07	100.495
67.55	96.5254	--	66.85	100.618	--	66.51	100.573	--	66.63	100.703	--	66.1	100.495
67.59	96.5254	--	66.9	100.618	--	66.53	100.573	--	66.67	100.703	--	66.14	100.495
67.64	96.5254	--	66.95	100.618	--	66.57	100.573	--	66.69	100.703	--	66.18	100.495
67.68	96.5254	--	66.99	100.618	--	66.61	100.573	--	66.74	100.703	--	66.23	100.495
67.73	96.5254	--	67.04	100.618	--	66.65	100.573	--	66.78	100.703	--	66.26	100.495
67.76	96.519	--	67.08	100.618	--	66.7	100.573	--	66.82	100.703	--	66.29	100.495
67.79	96.519	--	67.1	100.618	--	66.74	100.573	--	66.87	100.703	--	66.34	100.495
67.84	96.519	--	67.16	100.618	--	66.78	100.573	--	66.91	100.703	--	66.39	100.495
67.89	96.5127	--	67.2	100.623	--	66.83	100.573	--	66.94	100.703	--	66.43	100.495
67.92	96.5127	--	67.24	100.623	--	66.86	100.573	--	66.99	100.703	--	66.45	100.495
67.94	96.5064	--	67.27	100.623	--	66.9	100.573	--	67.01	100.703	--	66.5	100.495
68	96.5064	--	67.32	100.623	--	66.93	100.573	--	67.06	100.705	--	66.55	100.495
68.05	96.5064	--	67.35	100.623	--	66.99	100.573	--	67.11	100.705	--	66.58	100.495
68.07	96.5064	--	67.41	100.623	--	67.03	100.573	--	67.16	100.705	--	66.62	100.495
68.12	96.5064	--	67.44	100.623	--	67.06	100.573	--	67.19	100.705	--	66.67	100.495
68.16	96.5001	--	67.49	100.623	--	67.11	100.573	--	67.23	100.705	--	66.72	100.495
68.2	96.4938	--	67.52	100.623	--	67.15	100.573	--	67.28	100.705	--	66.75	100.495
68.24	96.4938	--	67.56	100.618	--	67.19	100.573	--	67.32	100.705	--	66.77	100.497
68.28	96.4938	--	67.61	100.618	--	67.22	100.576	--	67.35	100.705	--	66.82	100.497
68.32	96.4938	--	67.64	100.618	--	67.28	100.573	--	67.38	100.705	--	66.87	100.497
68.36	96.4938	--	67.68	100.623	--	67.31	100.576	--	67.44	100.705	--	66.91	100.497
68.4	96.4938	--	67.73	100.618	--	67.35	100.576	--	67.46	100.705	--	66.95	100.497
68.43	96.4938	--	67.78	100.618	--	67.4	100.576	--	67.5	100.705	--	66.97	100.497
68.48	96.4938	--	67.82	100.618	--	67.43	100.576	--	67.54	100.705	--	67.03	100.497
68.52	96.4938	--	67.85	100.623	--	67.48	100.576	--	67.6	100.705	--	67.07	100.497
68.58	96.4875	--	67.9	100.623	--	67.52	100.576	--	67.64	100.705	--	67.09	100.497
68.6	96.4875	--	67.94	100.623	--	67.55	100.576	--	67.69	100.708	--	67.14	100.497
68.64	96.4875	--	67.99	100.623	--	67.61	100.576	--	67.72	100.708	--	67.18	100.497
68.69	96.4812	--	68.03	100.623	--	67.64	100.573	--	67.76	100.708	--	67.23	100.497
68.73	96.4812	--	68.06	100.623	--	67.68	100.573	--	67.82	100.708	--	67.26	100.497
68.77	96.4812	--	68.11	100.623	--	67.72	100.576	--	67.85	100.708	--	67.3	100.497
68.82	96.4812	--	68.16	100.623	--	67.76	100.576	--	67.88	100.708	--	67.35	100.497
68.85	96.4749	--	68.2	100.623	--	67.81	100.576	--	67.94	100.708	--	67.39	100.497
68.89	96.4749	--	68.24	100.623	--	67.85	100.576	--	67.97	100.708	--	67.43	100.497
68.93	96.4686	--	68.28	100.623	--	67.89	100.576	--	68.02	100.708	--	67.46	100.497
68.97	96.4686	--	68.32	100.623	--	67.94	100.576	--	68.05	100.708	--	67.51	100.5
69.02	96.4686	--	68.36	100.623	--	67.98	100.576	--	68.1	100.708	--	67.56	100.5
69.06	96.4623	--	68.4	100.623	--	68.01	100.576	--	68.15	100.708	--	67.58	100.5
69.09	96.4686	--	68.43	100.623	--	68.06	100.576	--	68.17	100.711	--	67.63	100.5
69.14	96.4623	--	68.49	100.623	--	68.11	100.576	--	68.22	100.711	--	67.7	100.5
69.18	96.4686	--	68.52	100.623	--	68.15	100.576	--	68.28	100.711	--	67.72	100.5
69.23	96.4623	--	68.56	100.623	--	68.17	100.576	--	68.31	100.711	--	67.75	100.5
69.26	96.4623	--	68.6	100.623	--	68.21	100.576	--	68.36	100.711	--	67.79	100.5
69.3	96.4623	--	68.65	100.623	--	68.28	100.576	--	68.39	100.711	--	67.85	100.5
69.33	96.4623	--	68.69	100.623	--	68.31	100.576	--	68.44	100.711	--	67.88	100.5
69.37	96.456	--	68.74	100.623	--	68.34	100.576	--	68.48	100.711	--	67.91	100.5
69.41	96.4497	--	68.78	100.623	--	68.38	100.576	--	68.51	100.711	--	67.96	100.5
69.48	96.4433	--	68.83	100.623	--	68.43	100.576	--	68.54	100.714	--	68	100.5
69.51	96.4433	--	68.86	100.623	--	68.48	100.576	--	68.59	100.714	--	68.06	100.5
69.56	96.4497	--	68.89	100.623	--	68.51	100.576	--	68.63	100.714	--	68.1	100.5
69.59	96.4433	--	68.96	100.623	--	68.55	100.576	--	68.69	100.714	--	68.12	100.5
69.61	96.4433	--	68.99	100.623	--	68.61	100.576	--	68.74	100.714	--	68.16	100.5
69.66	96.4433	--	69.03	100.623	--	68.64	100.576	--	68.77	100.714	--	68.22	100.5
69.71	96.4433	--	69.06	100.623	--	68.68	100.576	--	68.81	100.714	--	68.25	100.5
69.75	96.437	--	69.11	100.623	--	68.73	100.576	--	68.85	100.714	--	68.28	100.5
69.81	96.437	--	69.15	100.623	--	68.75	100.576	--	68.9	100.714	--	68.35	100.5
69.83	96.437	--	69.2	100.623	--	68.82	100.576	--	68.92	100.714	--	68.39	100.5
69.87	96.437	--	69.23	100.623	--	68.86	100.576	--	68.98	100.714	--	68.43	100.5
69.91	96.437	--	69.26	100.623	--	68.9	100.576	--	69.01	100.714	--	68.47	100.502
69.95	96.437	--	69.32	100.623	--	68.93	100.576	--	69.06	100.714	--	68.5	100.502
70.01	96.4307	--	69.37	100.623	--	68.97	100.576	--	69.1	100.714	--	68.55	100.502
70.04	96.4307	--	69.4	100.623	--	69.01	100.579	--	69.14	100.714	--	68.58	100.502
70.07	96.4307	--	69.46	100.623	--	69.04	100.579	--	69.18	100.717	--	68.63	100.502
70.11	96.4307	--	69.49	100.623	--	69.11	100.579	--	69.23	100.717	--	68.68	100.502
70.16	96.4244	--	69.54	100.623	--	69.14	100.579	--	69.27	100.717	--	68.71	100.502
70.2	96.4244	--	69.57	100.623	--	69.18	100.579	--	69.32	100.717	--	68.75	100.502
70.24	96.4244	--	69.61	100.623	--	69.22	100.579	--	69.35	100.717	--	68.79	100.502
70.29	96.4244	--	69.66	100.623	--	69.26	100.579	--	69.39	100.717	--	68.85	100.502
70.32	96.4181	--	69.7	100.623	--	69.31	100.579	--	69.43	100.717	--	68.88	100.502
70.38	96.4181	--	69.72	100.623	--	69.36	100.579	--	69.48	100.717	--	68.92	100.502
70.4	96.4181	--	69.77	100.623	--	69.41	100.579	--	69.51	100.717	--	68.95	100.502
70.44	96.4181	--	69.83	100.623	--	69.44	100.579	--	69.55	100.717	--	68.99	100.502
70.51	96.4181	--	69.87	100.623	--	69.48	100.579	--	69.6	100.717	--	69.04	100.502
70.53	96.4118	--	69.91	100.623	--	69.52	100.579	--	69.65	100.717	--	69.09	100.502
70.56	96.4118	--	69.94	100.623	--	69.58	100.579	--	69.69	100.717	--	69.12	100.502
70.61	96.4118	--	69.99	100.623	--	69.61	100.579	--	69.73	100.717	--	69.15	100.504
70.66	96.4118	--	70.04	100.623	--	69.63	100.579	--	69.76	100.717	--	69.22	100.502
70.7	96.4055	--	70.07	100.623	--	69.69	100.579	--	69.82	100.717	--	69.25	100.504
70.74	96.4055	--	70.1	100.623	--	69.75	100.579	--	69.85	100.717	--	69.3	100.504
70.78	96.4055	--	70.16	100.623	--	69.77	100.579	--	69.89	100.717	--	69.32	100.504
70.82	96.4055	--	70.21	100.623	--	69.82	100.582	--	69.94	100.717	--	69.38	100.504
70.87	96.4055	--	70.23	100.623	--	69.85	100.582	--	69.98	100.72	--	69.42	100.504
70.89	96.4055	--	70.27	100.623	--	69.9	100.582	--	70.03	100.72	--	69.46	100.504
70.93	96.3992	--	70.35	100.623	--	69.95	100.582	--	70.06	100.72	--	69.5	100.504
70.99	96.3992	--	70.37	100.623	--	69.98	100.582	--	70.1	100.72	--	69.55	100.504
71.02	96.3992	--	70.4	100.623	--	70.02	100.582	--	70.17	100.72	--	69.59	100.504
71.06	96.3992	--	70.45	100.623	--	70.07	100.582	--	70.2	100.72	--	69.64	100.504
71.1	96.3929	--	70.5	100.623	--	70.11	100.582	--	70.23	100.72	--	69.67	100.504
71.15	96.3929	--	70.54	100.623	--	70.15	100.582	--	70.28	100.72	--	69.72	100.504
71.18	96.3929	--	70.58	100.623	--	70.19	100.582	--	70.33	100.72	--	69.76	100.504
71.22	96.3929	--	70.62	100.623	--	70.26	100.582	--	70.35	100.72	--	69.8	100.504
71.27	96.3866	--	70.67	100.623	--	70.27	100.582	--	70.4	100.72	--	69.85	100.504
71.31	96.3866	--	70.7	100.623	--	70.32	100.582	--	70.45	100.72	--	69.88	100.504
71.35	96.3866	--	70.73	100.623	--	70.36	100.582	--	70.5	100.72	--	69.93	100.504
71.4	96.3866	--	70.78	100.623	--	70.4	100.582	--	70.54	100.72	--	69.96	100.504
71.44	96.3866	--	70.81	100.623	--	70.46	100.582	--	70.57	100.72	--	70.01	100.504
71.47	96.3866	--	70.87	100.623	--	70.5	100.582	--	70.61	100.72	--	70.07	100.504
71.52	96.3803	--	70.91	100.623	--	70.55	100.582	--	70.66	100.72	--	70.1	100.504
71.56	96.3803	--	70.95	100.623	--	70.59	100.582	--	70.69	100.72	--	70.13	100.504
71.61	96.3803	--	70.99	100.628	--	70.62	100.582	--	70.74	100.72	--	70.17	100.504
71.65	96.3803	--	71.05	100.628	--	70.66	100.585	--	70.79	100.722	--	70.22	100.504
71.69	96.3803	--	71.08	100.628	--	70.7	100.585	--	70.83	100.722	--	70.26	100.504
71.73	96.3803	--	71.12	100.628	--	70.74	100.585	--	70.86	100.722	--	70.3	100.504
71.77	96.3803	--	71.17	100.623	--	70.78	100.585	--	70.9	100.722	--	70.34	100.504
71.83	96.3739	--	71.2	100.623	--	70.82	100.585	--	70.96	100.722	--	70.39	100.506
71.85	96.3739	--	71.24	100.623	--	70.87	100.585	--	71	100.722	--	70.44	100.506
71.9	96.3739	--	71.3	100.623	--	70.92	100.585	--	71.04	100.722	--	70.48	100.506
71.95	96.3739	--	71.33	100.623	--	70.94	100.585	--	71.08	100.722	--	70.53	100.506
71.98	96.3739	--	71.37	100.623	--	70.99	100.585	--	71.12	100.722	--	70.57	100.506
72.02	96.3739	--	71.41	100.623	--	71.04	100.585	--	71.17	100.722	--	70.6	100.506
72.06	96.3676	--	71.46	100.623	--	71.08	100.585	--	71.2	100.722	--	70.65	100.506
72.1	96.3676	--	71.49	100.623	--	71.12	100.585	--	71.24	100.722	--	70.68	100.506
72.14	96.3676	--	71.54	100.623	--	71.15	100.585	--	71.29	100.722	--	70.72	100.506
72.19	96.3676	--	71.59	100.623	--	71.2	100.585	--	71.33	100.722	--	70.78	100.506
72.22	96.3676	--	71.61	100.623	--	71.25	100.585	--	71.36	100.722	--	70.83	100.506
72.26	96.3676	--	71.66	100.623	--	71.29	100.585	--	71.41	100.725	--	70.87	100.506
72.3	96.3676	--	71.71	100.623	--	71.34	100.585	--	71.46	100.725	--	70.9	100.506
72.36	96.3676	--	71.76	100.623	--	71.39	100.585	--	71.49	100.725	--	70.94	100.506
72.39	96.3676	--	71.8	100.623	--	71.42	100.585	--	71.52	100.725	--	70.99	100.506
72.43	96.3676	--	71.83	100.623	--	71.46	100.585	--	71.59	100.725	--	71.04	100.506
72.49	96.3613	--	71.88	100.623	--	71.5	100.585	--	71.63	100.725	--	71.07	100.506
72.53	96.3676	--	71.92	100.623	--	71.55	100.585	--	71.67	100.725	--	71.11	100.506
72.55	96.3613	--	71.96	100.623	--	71.59	100.585	--	71.72	100.725	--	71.15	100.506
72.59	96.3613	--	72.01	100.623	--	71.62	100.585	--	71.76	100.725	--	71.2	100.506
72.64	96.3613	--	72.05	100.623	--	71.66	100.585	--	71.8	100.725	--	71.25	100.506
72.69	96.3613	--	72.09	100.623	--	71.71	100.585	--	71.84	100.725	--	71.28	100.508
72.73	96.3613	--	72.13	100.623	--	71.77	100.585	--	71.89	100.725	--	71.32	100.508
72.75	96.3613	--	72.17	100.623	--	71.81	100.587	--	71.93	100.725	--	71.37	100.508
72.8	96.3613	--	72.22	100.623	--	71.85	100.587	--	71.98	100.725	--	71.4	100.508
72.85	96.355	--	72.26	100.623	--	71.88	100.587	--	72.02	100.725	--	71.44	100.508
72.88	96.355	--	72.3	100.623	--	71.93	100.587	--	72.04	100.725	--	71.49	100.508
72.92	96.355	--	72.34	100.623	--	71.96	100.587	--	72.09	100.725	--	71.54	100.508
72.95	96.355	--	72.38	100.623	--	71.99	100.587	--	72.14	100.725	--	71.57	100.508
73.01	96.355	--	72.41	100.623	--	72.07	100.587	--	72.18	100.725	--	71.63	100.508
73.05	96.355	--	72.45	100.623	--	72.11	100.587	--	72.21	100.725	--	71.66	100.508
73.1	96.355	--	72.51	100.623	--	72.13	100.587	--	72.25	100.725	--	71.7	100.508
73.13	96.3487	--	72.55	100.623	--	72.18	100.587	--	72.31	100.725	--	71.75	100.508
73.18	96.3487	--	72.6	100.623	--	72.23	100.587	--	72.36	100.725	--	71.81	100.508
73.22	96.3487	--	72.63	100.623	--	72.28	100.587	--	72.39	100.725	--	71.84	100.508
73.25	96.3487	--	72.68	100.623	--	72.31	100.587	--	72.42	100.725	--	71.87	100.508
73.3	96.3487	--	72.72	100.623	--	72.36	100.587	--	72.48	100.725	--	71.91	100.508
73.35	96.3487	--	72.76	100.623	--	72.4	100.587	--	72.52	100.725	--	71.97	100.508
73.39	96.3487	--	72.8	100.623	--	72.43	100.587	--	72.56	100.728	--	72	100.508
73.43	96.3487	--	72.85	100.623	--	72.47	100.587	--	72.61	100.728	--	72.05	100.51
73.47	96.3424	--	72.89	100.623	--	72.54	100.587	--	72.65	100.728	--	72.09	100.508
73.51	96.3424	--	72.92	100.623	--	72.56	100.587	--	72.68	100.728	--	72.13	100.508
73.56	96.3424	--	72.96	100.623	--	72.6	100.587	--	72.71	100.728	--	72.17	100.508
73.59	96.3424	--	73.01	100.623	--	72.64	100.587	--	72.78	100.728	--	72.21	100.508
73.63	96.3424	--	73.05	100.623	--	72.7	100.587	--	72.82	100.728	--	72.26	100.508
73.68	96.3424	--	73.1	100.623	--	72.73	100.587	--	72.87	100.728	--	72.3	100.51
73.72	96.3424	--	73.14	100.623	--	72.78	100.587	--	72.9	100.728	--	72.34	100.51
73.75	96.3424	--	73.17	100.623	--	72.81	100.587	--	72.92	100.728	--	72.39	100.51
73.8	96.3424	--	73.23	100.623	--	72.86	100.587	--	72.98	100.728	--	72.43	100.51
73.84	96.3361	--	73.26	100.623	--	72.9	100.587	--	73.03	100.728	--	72.49	100.51
73.89	96.3361	--	73.31	100.623	--	72.94	100.587	--	73.05	100.728	--	72.51	100.51
73.93	96.3361	--	73.34	100.623	--	72.99	100.587	--	73.09	100.728	--	72.56	100.51
73.96	96.3361	--	73.39	100.623	--	73.04	100.587	--	73.16	100.728	--	72.6	100.51
74	96.3361	--	73.43	100.623	--	73.07	100.587	--	73.2	100.728	--	72.65	100.51
74.05	96.3361	--	73.47	100.623	--	73.12	100.59	--	73.22	100.728	--	72.67	100.51
74.09	96.3361	--	73.51	100.623	--	73.16	100.587	--	73.27	100.728	--	72.73	100.51
74.14	96.3361	--	73.56	100.623	--	73.2	100.59	--	73.34	100.728	--	72.76	100.51
74.18	96.3361	--	73.61	100.623	--	73.25	100.59	--	73.37	100.728	--	72.81	100.51
74.22	96.3361	--	73.63	100.623	--	73.28	100.587	--	73.4	100.728	--	72.85	100.51
74.25	96.3361	--	73.69	100.623	--	73.33	100.59	--	73.45	100.728	--	72.9	100.51
74.3	96.3298	--	73.73	100.623	--	73.36	100.587	--	73.48	100.728	--	72.95	100.51
74.35	96.3298	--	73.76	100.623	--	73.41	100.587	--	73.54	100.728	--	72.98	100.51
74.37	96.3298	--	73.81	100.623	--	73.46	100.587	--	73.56	100.728	--	73.02	100.51
74.42	96.3298	--	73.86	100.623	--	73.51	100.587	--	73.61	100.731	--	73.07	100.51
74.47	96.3298	--	73.91	100.623	--	73.56	100.587	--	73.67	100.731	--	73.12	100.51
74.52	96.3298	--	73.93	100.623	--	73.59	100.59	--	73.72	100.731	--	73.15	100.51
74.56	96.3298	--	73.97	100.623	--	73.62	100.59	--	73.74	100.731	--	73.19	100.51
74.59	96.3235	--	74.02	100.623	--	73.67	100.59	--	73.78	100.731	--	73.23	100.512
74.64	96.3235	--	74.06	100.623	--	73.72	100.59	--	73.84	100.731	--	73.28	100.512
74.68	96.3235	--	74.11	100.623	--	73.75	100.59	--	73.87	100.731	--	73.34	100.512
74.73	96.3235	--	74.16	100.623	--	73.79	100.59	--	73.9	100.731	--	73.36	100.512
74.76	96.3235	--	74.2	100.623	--	73.85	100.59	--	73.96	100.731	--	73.41	100.512
74.79	96.3235	--	74.22	100.623	--	73.88	100.59	--	73.99	100.731	--	73.47	100.512
74.86	96.3171	--	74.27	100.623	--	73.9	100.59	--	74.04	100.731	--	73.5	100.512
74.88	96.3171	--	74.3	100.623	--	73.97	100.59	--	74.08	100.731	--	73.54	100.512
74.92	96.3171	--	74.36	100.623	--	74.02	100.59	--	74.13	100.731	--	73.58	100.512
74.95	96.3171	--	74.41	100.623	--	74.07	100.59	--	74.18	100.731	--	73.63	100.512
75.01	96.3171	--	74.44	100.623	--	74.09	100.59	--	74.22	100.731	--	73.67	100.512
75.06	96.3171	--	74.48	100.623	--	74.15	100.59	--	74.25	100.731	--	73.7	100.512
75.09	96.3108	--	74.53	100.623	--	74.19	100.59	--	74.29	100.731	--	73.75	100.512
75.13	96.3108	--	74.57	100.623	--	74.23	100.59	--	74.36	100.731	--	73.8	100.512
75.17	96.3108	--	74.61	100.623	--	74.27	100.593	--	74.39	100.731	--	73.84	100.512
75.21	96.3108	--	74.66	100.623	--	74.3	100.593	--	74.42	100.731	--	73.88	100.514
75.26	96.3108	--	74.7	100.623	--	74.35	100.593	--	74.47	100.731	--	73.94	100.512
75.31	96.3108	--	74.73	100.623	--	74.39	100.593	--	74.52	100.731	--	73.98	100.514
75.34	96.3108	--	74.79	100.623	--	74.44	100.593	--	74.56	100.731	--	74.03	100.514
75.38	96.3108	--	74.81	100.623	--	74.48	100.593	--	74.59	100.731	--	74.06	100.514
75.42	96.3045	--	74.86	100.623	--	74.53	100.593	--	74.63	100.731	--	74.09	100.514
75.48	96.3045	--	74.92	100.623	--	74.57	100.593	--	74.68	100.731	--	74.15	100.514
75.51	96.3045	--	74.94	100.623	--	74.6	100.593	--	74.72	100.731	--	74.19	100.514
75.56	96.3045	--	74.98	100.623	--	74.65	100.593	--	74.76	100.731	--	74.23	100.514
75.6	96.3045	--	75.02	100.623	--	74.68	100.593	--	74.79	100.731	--	74.27	100.514
75.63	96.3045	--	75.08	100.623	--	74.72	100.593	--	74.85	100.731	--	74.33	100.514
75.68	96.2982	--	75.11	100.623	--	74.79	100.593	--	74.89	100.731	--	74.36	100.514
75.72	96.2982	--	75.16	100.623	--	74.82	100.596	--	74.93	100.734	--	74.38	100.514
75.75	96.2982	--	75.21	100.623	--	74.86	100.596	--	74.98	100.734	--	74.43	100.514
75.8	96.2982	--	75.23	100.623	--	74.91	100.596	--	75.02	100.734	--	74.5	100.514
75.85	96.2982	--	75.28	100.623	--	74.95	100.596	--	75.06	100.734	--	74.53	100.514
75.89	96.2982	--	75.3	100.623	--	74.99	100.596	--	75.09	100.734	--	74.57	100.514
75.93	96.2982	--	75.37	100.623	--	75.03	100.596	--	75.13	100.734	--	74.6	100.516
75.97	96.2919	--	75.42	100.623	--	75.08	100.596	--	75.19	100.734	--	74.66	100.516
76.01	96.2919	--	75.45	100.623	--	75.12	100.596	--	75.23	100.734	--	74.71	100.516
76.06	96.2919	--	75.49	100.623	--	75.16	100.596	--	75.27	100.734	--	74.74	100.516
76.1	96.2919	--	75.53	100.623	--	75.21	100.596	--	75.32	100.734	--	74.78	100.516
76.14	96.2919	--	75.57	100.623	--	75.24	100.596	--	75.37	100.734	--	74.82	100.516
76.18	96.2919	--	75.63	100.623	--	75.27	100.596	--	75.41	100.734	--	74.87	100.516
76.23	96.2856	--	75.66	100.623	--	75.33	100.596	--	75.44	100.734	--	74.91	100.516
76.28	96.2856	--	75.7	100.623	--	75.38	100.596	--	75.48	100.734	--	74.96	100.516
76.3	96.2856	--	75.75	100.623	--	75.41	100.596	--	75.53	100.734	--	75	100.516
76.35	96.2856	--	75.8	100.618	--	75.45	100.596	--	75.58	100.734	--	75.05	100.516
76.41	96.2856	--	75.84	100.618	--	75.5	100.596	--	75.6	100.734	--	75.09	100.516
76.44	96.2856	--	75.88	100.618	--	75.55	100.596	--	75.64	100.734	--	75.13	100.516
76.46	96.2856	--	75.92	100.618	--	75.58	100.596	--	75.71	100.734	--	75.17	100.516
76.51	96.2856	--	75.96	100.618	--	75.63	100.596	--	75.75	100.734	--	75.2	100.516
76.56	96.2856	--	76	100.618	--	75.67	100.596	--	75.76	100.734	--	75.26	100.516
76.62	96.2856	--	76.03	100.618	--	75.71	100.599	--	75.82	100.734	--	75.29	100.516
76.64	96.2856	--	76.1	100.618	--	75.75	100.599	--	75.88	100.734	--	75.34	100.516
76.69	96.2856	--	76.13	100.618	--	75.8	100.599	--	75.91	100.734	--	75.39	100.516
76.75	96.2856	--	76.16	100.618	--	75.84	100.599	--	75.94	100.736	--	75.44	100.516
76.78	96.2856	--	76.21	100.618	--	75.9	100.599	--	75.99	100.736	--	75.47	100.516
76.81	96.2856	--	76.26	100.618	--	75.93	100.599	--	76.05	100.736	--	75.52	100.516
76.85	96.2856	--	76.3	100.618	--	75.97	100.599	--	76.08	100.736	--	75.55	100.516
76.9	96.2793	--	76.34	100.618	--	76.03	100.599	--	76.13	100.736	--	75.6	100.516
76.94	96.2793	--	76.38	100.618	--	76.05	100.599	--	76.16	100.736	--	75.63	100.516
76.98	96.2793	--	76.43	100.618	--	76.1	100.599	--	76.21	100.736	--	75.68	100.516
77.02	96.2793	--	76.46	100.618	--	76.15	100.599	--	76.25	100.736	--	75.71	100.516
77.07	96.2793	--	76.5	100.618	--	76.19	100.599	--	76.28	100.736	--	75.78	100.518
77.1	96.2793	--	76.54	100.618	--	76.22	100.599	--	76.34	100.736	--	75.8	100.518
77.13	96.2793	--	76.6	100.618	--	76.28	100.599	--	76.38	100.736	--	75.86	100.518
77.18	96.2793	--	76.64	100.618	--	76.31	100.599	--	76.43	100.736	--	75.9	100.518
77.24	96.2793	--	76.67	100.618	--	76.36	100.599	--	76.47	100.736	--	75.95	100.518
77.28	96.2793	--	76.71	100.618	--	76.39	100.599	--	76.51	100.736	--	75.98	100.518
77.31	96.2793	--	76.78	100.618	--	76.44	100.599	--	76.56	100.739	--	76.03	100.518
77.35	96.2793	--	76.81	100.618	--	76.47	100.599	--	76.59	100.739	--	76.06	100.518
77.39	96.273	--	76.84	100.618	--	76.53	100.599	--	76.63	100.739	--	76.11	100.518
77.46	96.273	--	76.89	100.618	--	76.59	100.599	--	76.67	100.739	--	76.15	100.518
77.48	96.273	--	76.93	100.618	--	76.61	100.599	--	76.73	100.739	--	76.19	100.518
77.53	96.273	--	76.98	100.618	--	76.65	100.599	--	76.78	100.739	--	76.24	100.518
77.57	96.273	--	77.01	100.618	--	76.7	100.599	--	76.79	100.739	--	76.27	100.518
77.62	96.273	--	77.05	100.618	--	76.74	100.602	--	76.84	100.739	--	76.33	100.52
77.64	96.273	--	77.11	100.618	--	76.77	100.602	--	76.9	100.739	--	76.37	100.52
77.69	96.273	--	77.15	100.618	--	76.84	100.602	--	76.93	100.739	--	76.41	100.52
77.73	96.273	--	77.19	100.618	--	76.87	100.602	--	76.97	100.739	--	76.45	100.52
77.79	96.273	--	77.24	100.618	--	76.92	100.602	--	77.01	100.739	--	76.5	100.52
77.83	96.273	--	77.28	100.618	--	76.95	100.602	--	77.06	100.739	--	76.54	100.52
77.86	96.2667	--	77.32	100.618	--	77	100.602	--	77.11	100.739	--	76.59	100.52
77.9	96.2667	--	77.36	100.618	--	77.05	100.602	--	77.13	100.739	--	76.64	100.52
77.94	96.2667	--	77.39	100.618	--	77.08	100.602	--	77.19	100.742	--	76.67	100.52
77.99	96.2667	--	77.43	100.618	--	77.12	100.602	--	77.24	100.742	--	76.71	100.52
78.03	96.2667	--	77.48	100.618	--	77.17	100.602	--	77.28	100.742	--	76.76	100.52
78.09	96.2667	--	77.52	100.618	--	77.22	100.604	--	77.31	100.742	--	76.81	100.52
78.12	96.2667	--	77.57	100.618	--	77.26	100.604	--	77.34	100.742	--	76.85	100.52
78.16	96.2667	--	77.61	100.618	--	77.29	100.604	--	77.41	100.742	--	76.9	100.52
78.2	96.2667	--	77.65	100.618	--	77.34	100.604	--	77.46	100.742	--	76.93	100.522
78.23	96.2667	--	77.69	100.618	--	77.39	100.604	--	77.47	100.742	--	76.96	100.522
78.31	96.2667	--	77.74	100.623	--	77.42	100.604	--	77.53	100.742	--	77.01	100.522
78.32	96.2667	--	77.78	100.618	--	77.46	100.604	--	77.59	100.742	--	77.04	100.522
78.36	96.2667	--	77.83	100.623	--	77.5	100.604	--	77.62	100.742	--	77.11	100.522
78.41	96.2667	--	77.86	100.618	--	77.57	100.604	--	77.65	100.742	--	77.14	100.522
78.46	96.2604	--	77.9	100.623	--	77.6	100.604	--	77.71	100.742	--	77.19	100.522
78.51	96.2604	--	77.96	100.623	--	77.65	100.604	--	77.74	100.742	--	77.22	100.522
78.53	96.2604	--	78	100.623	--	77.68	100.604	--	77.79	100.742	--	77.27	100.522
78.57	96.2604	--	78.04	100.618	--	77.73	100.604	--	77.83	100.742	--	77.32	100.522
78.61	96.2604	--	78.08	100.618	--	77.75	100.604	--	77.88	100.742	--	77.35	100.522
78.67	96.2604	--	78.12	100.623	--	77.81	100.604	--	77.92	100.745	--	77.4	100.522
78.69	96.2604	--	78.17	100.623	--	77.87	100.604	--	77.96	100.745	--	77.45	100.522
78.74	96.2604	--	78.2	100.623	--	77.9	100.604	--	77.99	100.745	--	77.51	100.522
78.8	96.2604	--	78.23	100.623	--	77.93	100.604	--	78.03	100.745	--	77.53	100.522
78.82	96.2604	--	78.29	100.623	--	77.98	100.604	--	78.09	100.745	--	77.57	100.522
78.86	96.2604	--	78.33	100.623	--	78.04	100.604	--	78.13	100.745	--	77.62	100.522
78.93	96.2604	--	78.36	100.623	--	78.07	100.604	--	78.17	100.745	--	77.68	100.522
78.96	96.2604	--	78.42	100.623	--	78.1	100.604	--	78.22	100.745	--	77.7	100.522
78.99	96.2604	--	78.47	100.623	--	78.14	100.604	--	78.27	100.748	--	77.75	100.522
79.04	96.2541	--	78.5	100.623	--	78.2	100.607	--	78.31	100.748	--	77.8	100.522
79.1	96.2541	--	78.53	100.623	--	78.24	100.607	--	78.34	100.748	--	77.83	100.522
79.14	96.2541	--	78.58	100.623	--	78.28	100.607	--	78.38	100.748	--	77.88	100.524
79.17	96.2541	--	78.63	100.623	--	78.33	100.607	--	78.43	100.748	--	77.92	100.524
79.22	96.2541	--	78.67	100.623	--	78.37	100.607	--	78.48	100.748	--	77.97	100.524
79.26	96.2541	--	78.71	100.623	--	78.41	100.607	--	78.5	100.748	--	78.01	100.524
79.29	96.2541	--	78.76	100.623	--	78.46	100.607	--	78.54	100.748	--	78.04	100.524
79.33	96.2541	--	78.81	100.623	--	78.5	100.607	--	78.59	100.748	--	78.09	100.524
79.38	96.2541	--	78.85	100.623	--	78.53	100.607	--	78.65	100.75	--	78.14	100.524
79.44	96.2541	--	78.88	100.623	--	78.57	100.607	--	78.68	100.75	--	78.17	100.524
79.46	96.2541	--	78.93	100.623	--	78.62	100.607	--	78.73	100.75	--	78.21	100.524
79.51	96.2541	--	78.97	100.623	--	78.66	100.607	--	78.79	100.75	--	78.26	100.524
79.54	96.2541	--	79.01	100.623	--	78.71	100.607	--	78.81	100.75	--	78.31	100.524
79.59	96.2541	--	79.05	100.623	--	78.75	100.607	--	78.85	100.75	--	78.35	100.524
79.64	96.2478	--	79.1	100.623	--	78.79	100.607	--	78.88	100.75	--	78.4	100.524
79.68	96.2478	--	79.13	100.623	--	78.85	100.607	--	78.95	100.75	--	78.43	100.524
79.72	96.2478	--	79.19	100.623	--	78.88	100.607	--	78.99	100.75	--	78.49	100.524
79.77	96.2478	--	79.23	100.623	--	78.91	100.607	--	79.02	100.75	--	78.54	100.524
79.82	96.2478	--	79.27	100.623	--	78.97	100.607	--	79.07	100.75	--	78.57	100.526
79.85	96.2478	--	79.3	100.623	--	79.01	100.607	--	79.13	100.75	--	78.61	100.526
79.89	96.2541	--	79.35	100.623	--	79.06	100.607	--	79.17	100.75	--	78.66	100.526
79.94	96.2478	--	79.39	100.623	--	79.1	100.607	--	79.2	100.75	--	78.69	100.526
79.98	96.2478	--	79.43	100.623	--	79.15	100.607	--	79.23	100.753	--	78.73	100.526
80.03	96.2478	--	79.47	100.623	--	79.18	100.607	--	79.28	100.753	--	78.78	100.526
80.05	96.2478	--	79.52	100.623	--	79.22	100.607	--	79.32	100.753	--	78.83	100.526
80.1	96.2478	--	79.57	100.623	--	79.25	100.607	--	79.36	100.753	--	78.87	100.526
80.14	96.2415	--	79.61	100.623	--	79.29	100.607	--	79.4	100.753	--	78.9	100.526
80.19	96.2415	--	79.64	100.623	--	79.35	100.607	--	79.46	100.753	--	78.96	100.526
80.23	96.2478	--	79.69	100.623	--	79.4	100.607	--	79.49	100.753	--	79.01	100.526
80.27	96.2478	--	79.74	100.628	--	79.43	100.607	--	79.54	100.753	--	79.05	100.526
80.31	96.2415	--	79.78	100.628	--	79.48	100.607	--	79.57	100.753	--	79.08	100.526
80.35	96.2415	--	79.83	100.628	--	79.54	100.607	--	79.62	100.753	--	79.11	100.526
80.39	96.2415	--	79.87	100.628	--	79.57	100.61	--	79.67	100.753	--	79.18	100.526
80.42	96.2415	--	79.9	100.628	--	79.6	100.61	--	79.7	100.753	--	79.2	100.526
80.48	96.2415	--	79.93	100.628	--	79.64	100.61	--	79.74	100.753	--	79.26	100.528
80.53	96.2415	--	79.98	100.628	--	79.7	100.61	--	79.79	100.753	--	79.29	100.528
80.57	96.2415	--	80.03	100.628	--	79.74	100.61	--	79.83	100.753	--	79.35	100.528
80.62	96.2415	--	80.06	100.628	--	79.78	100.61	--	79.88	100.753	--	79.39	100.528
80.66	96.2415	--	80.11	100.628	--	79.83	100.61	--	79.92	100.756	--	79.42	100.528
80.71	96.2415	--	80.15	100.628	--	79.88	100.61	--	79.97	100.756	--	79.47	100.528
80.74	96.2415	--	80.19	100.628	--	79.91	100.61	--	79.99	100.756	--	79.51	100.528
80.79	96.2415	--	80.23	100.628	--	79.95	100.61	--	80.04	100.756	--	79.55	100.528
80.81	96.2415	--	80.28	100.628	--	80	100.61	--	80.09	100.756	--	79.59	100.528
80.86	96.2415	--	80.33	100.628	--	80.03	100.61	--	80.14	100.756	--	79.64	100.528
80.9	96.2415	--	80.37	100.628	--	80.07	100.61	--	80.18	100.756	--	79.69	100.528
80.94	96.2352	--	80.42	100.628	--	80.11	100.61	--	80.21	100.756	--	79.73	100.528
80.99	96.2352	--	80.45	100.628	--	80.18	100.61	--	80.26	100.756	--	79.78	100.528
81.04	96.2352	--	80.51	100.628	--	80.22	100.61	--	80.32	100.759	--	79.81	100.528
81.07	96.2352	--	80.55	100.628	--	80.25	100.61	--	80.35	100.759	--	79.87	100.528
81.13	96.2352	--	80.58	100.628	--	80.29	100.61	--	80.39	100.759	--	79.89	100.528
81.16	96.2352	--	80.63	100.628	--	80.34	100.61	--	80.43	100.759	--	79.95	100.528
81.2	96.2352	--	80.67	100.628	--	80.38	100.61	--	80.48	100.759	--	79.99	100.53
81.25	96.2352	--	80.71	100.628	--	80.43	100.61	--	80.52	100.759	--	80.05	100.53
81.3	96.2288	--	80.76	100.633	--	80.48	100.613	--	80.56	100.759	--	80.08	100.53
81.34	96.2288	--	80.8	100.633	--	80.52	100.613	--	80.61	100.759	--	80.11	100.53
81.38	96.2288	--	80.85	100.628	--	80.55	100.613	--	80.65	100.759	--	80.16	100.53
81.43	96.2288	--	80.89	100.633	--	80.6	100.613	--	80.7	100.762	--	80.21	100.53
81.46	96.2288	--	80.94	100.633	--	80.64	100.613	--	80.73	100.762	--	80.26	100.53
81.5	96.2288	--	80.97	100.633	--	80.68	100.613	--	80.77	100.762	--	80.28	100.53
81.54	96.2288	--	80.99	100.633	--	80.73	100.613	--	80.83	100.762	--	80.33	100.53
81.59	96.2288	--	81.04	100.633	--	80.77	100.613	--	80.87	100.762	--	80.38	100.53
81.63	96.2288	--	81.1	100.633	--	80.82	100.613	--	80.91	100.762	--	80.42	100.53
81.66	96.2288	--	81.12	100.633	--	80.85	100.613	--	80.95	100.762	--	80.45	100.53
81.72	96.2288	--	81.19	100.633	--	80.89	100.613	--	80.99	100.762	--	80.49	100.53
81.74	96.2288	--	81.22	100.633	--	80.93	100.613	--	81.04	100.762	--	80.54	100.53
81.81	96.2225	--	81.26	100.633	--	80.98	100.613	--	81.07	100.762	--	80.6	100.53
81.84	96.2225	--	81.3	100.633	--	81.02	100.613	--	81.12	100.762	--	80.62	100.53
81.89	96.2225	--	81.36	100.628	--	81.07	100.613	--	81.17	100.762	--	80.66	100.53
81.92	96.2225	--	81.39	100.633	--	81.1	100.613	--	81.2	100.762	--	80.73	100.53
81.98	96.2225	--	81.43	100.628	--	81.15	100.613	--	81.25	100.762	--	80.77	100.53
82.01	96.2225	--	81.47	100.628	--	81.21	100.613	--	81.29	100.765	--	80.81	100.53
82.06	96.2225	--	81.52	100.628	--	81.24	100.613	--	81.34	100.765	--	80.84	100.53
82.1	96.2225	--	81.56	100.633	--	81.3	100.613	--	81.38	100.765	--	80.89	100.53
82.14	96.2225	--	81.61	100.633	--	81.31	100.613	--	81.42	100.765	--	80.94	100.53
82.19	96.2225	--	81.64	100.633	--	81.37	100.613	--	81.47	100.765	--	80.96	100.53
82.23	96.2225	--	81.68	100.633	--	81.43	100.613	--	81.51	100.765	--	81.02	100.53
82.28	96.2225	--	81.74	100.633	--	81.45	100.613	--	81.56	100.765	--	81.07	100.53
82.33	96.2225	--	81.78	100.633	--	81.5	100.613	--	81.58	100.765	--	81.11	100.53
82.36	96.2225	--	81.81	100.633	--	81.54	100.613	--	81.63	100.765	--	81.15	100.53
82.41	96.2225	--	81.86	100.633	--	81.59	100.613	--	81.68	100.765	--	81.19	100.53
82.42	96.2162	--	81.91	100.633	--	81.61	100.613	--	81.73	100.765	--	81.24	100.53
82.49	96.2162	--	81.95	100.633	--	81.67	100.613	--	81.77	100.765	--	81.28	100.53
82.53	96.2162	--	81.99	100.628	--	81.72	100.613	--	81.8	100.767	--	81.34	100.53
82.58	96.2162	--	82.03	100.628	--	81.77	100.613	--	81.84	100.767	--	81.37	100.53
82.61	96.2162	--	82.07	100.628	--	81.8	100.613	--	81.9	100.767	--	81.41	100.53
82.66	96.2225	--	82.12	100.628	--	81.85	100.613	--	81.93	100.767	--	81.47	100.53
82.7	96.2225	--	82.16	100.628	--	81.89	100.613	--	81.98	100.767	--	81.49	100.532
82.74	96.2162	--	82.2	100.628	--	81.93	100.613	--	82.03	100.767	--	81.53	100.532
82.79	96.2162	--	82.26	100.628	--	81.96	100.613	--	82.06	100.767	--	81.59	100.532
82.82	96.2162	--	82.29	100.628	--	82.02	100.616	--	82.11	100.767	--	81.63	100.532
82.86	96.2162	--	82.33	100.628	--	82.05	100.616	--	82.15	100.767	--	81.67	100.532
82.91	96.2162	--	82.37	100.633	--	82.09	100.616	--	82.19	100.767	--	81.7	100.532
82.96	96.2162	--	82.41	100.633	--	82.13	100.616	--	82.22	100.767	--	81.77	100.532
83	96.2162	--	82.48	100.633	--	82.19	100.616	--	82.26	100.767	--	81.81	100.532
83.03	96.2162	--	82.5	100.633	--	82.22	100.616	--	82.32	100.767	--	81.84	100.532
83.08	96.2162	--	82.54	100.633	--	82.28	100.616	--	82.36	100.767	--	81.89	100.532
83.11	96.2162	--	82.59	100.633	--	82.3	100.616	--	82.4	100.767	--	81.94	100.532
83.16	96.2162	--	82.64	100.633	--	82.35	100.616	--	82.45	100.767	--	81.98	100.532
83.21	96.2162	--	82.66	100.633	--	82.4	100.616	--	82.49	100.767	--	82.01	100.532
83.26	96.2162	--	82.71	100.633	--	82.44	100.616	--	82.54	100.77	--	82.06	100.532
83.3	96.2162	--	82.76	100.633	--	82.49	100.616	--	82.57	100.77	--	82.11	100.532
83.34	96.2162	--	82.8	100.633	--	82.53	100.616	--	82.62	100.77	--	82.14	100.532
83.38	96.2162	--	82.83	100.633	--	82.58	100.616	--	82.67	100.77	--	82.19	100.532
83.44	96.2162	--	82.87	100.633	--	82.62	100.616	--	82.69	100.77	--	82.23	100.532
83.47	96.2162	--	82.93	100.633	--	82.67	100.616	--	82.74	100.77	--	82.27	100.532
83.51	96.2162	--	82.97	100.633	--	82.7	100.616	--	82.78	100.77	--	82.31	100.532
83.55	96.2162	--	83.02	100.633	--	82.75	100.616	--	82.83	100.77	--	82.35	100.532
83.59	96.2162	--	83.05	100.633	--	82.79	100.616	--	82.89	100.77	--	82.4	100.532
83.62	96.2162	--	83.1	100.633	--	82.82	100.616	--	82.93	100.77	--	82.46	100.532
83.67	96.2162	--	83.14	100.633	--	82.87	100.616	--	82.96	100.77	--	82.5	100.532
83.72	96.2162	--	83.18	100.633	--	82.92	100.616	--	83.01	100.77	--	82.54	100.532
83.77	96.2162	--	83.22	100.633	--	82.96	100.616	--	83.05	100.77	--	82.57	100.532
83.81	96.2162	--	83.27	100.633	--	82.99	100.616	--	83.09	100.77	--	82.62	100.534
83.85	96.2162	--	83.32	100.633	--	83.04	100.616	--	83.14	100.77	--	82.67	100.534
83.9	96.2162	--	83.36	100.633	--	83.09	100.616	--	83.18	100.77	--	82.7	100.534
83.94	96.2162	--	83.4	100.633	--	83.11	100.618	--	83.23	100.77	--	82.75	100.534
83.97	96.2162	--	83.45	100.633	--	83.17	100.618	--	83.26	100.77	--	82.8	100.534
84.02	96.2099	--	83.5	100.633	--	83.21	100.618	--	83.3	100.773	--	82.83	100.534
84.06	96.2099	--	83.52	100.633	--	83.27	100.618	--	83.35	100.773	--	82.87	100.534
84.1	96.2099	--	83.57	100.633	--	83.31	100.618	--	83.4	100.773	--	82.9	100.534
84.16	96.2099	--	83.6	100.633	--	83.33	100.618	--	83.45	100.773	--	82.97	100.534
84.18	96.2099	--	83.64	100.633	--	83.38	100.618	--	83.49	100.773	--	83.01	100.534
84.24	96.2099	--	83.69	100.633	--	83.43	100.618	--	83.52	100.773	--	83.04	100.534
84.29	96.2099	--	83.73	100.633	--	83.47	100.618	--	83.57	100.773	--	83.1	100.534
84.32	96.2162	--	83.79	100.633	--	83.52	100.618	--	83.61	100.773	--	83.14	100.534
84.37	96.2162	--	83.83	100.633	--	83.58	100.618	--	83.65	100.773	--	83.18	100.534
84.42	96.2099	--	83.88	100.633	--	83.62	100.618	--	83.7	100.773	--	83.23	100.534
84.46	96.2099	--	83.9	100.633	--	83.63	100.618	--	83.74	100.773	--	83.28	100.534
84.49	96.2099	--	83.97	100.633	--	83.68	100.618	--	83.79	100.773	--	83.31	100.534
84.54	96.2099	--	84	100.633	--	83.74	100.618	--	83.82	100.776	--	83.36	100.534
84.59	96.2099	--	84.02	100.633	--	83.78	100.618	--	83.86	100.776	--	83.4	100.534
84.62	96.2099	--	84.08	100.633	--	83.81	100.618	--	83.9	100.776	--	83.43	100.534
84.66	96.2099	--	84.13	100.633	--	83.86	100.618	--	83.97	100.776	--	83.49	100.534
84.7	96.2099	--	84.17	100.633	--	83.92	100.618	--	84	100.776	--	83.52	100.534
84.75	96.2036	--	84.2	100.633	--	83.95	100.618	--	84.03	100.776	--	83.58	100.536
84.79	96.2099	--	84.26	100.633	--	83.98	100.618	--	84.09	100.776	--	83.61	100.536
84.83	96.2099	--	84.31	100.633	--	84.02	100.618	--	84.12	100.776	--	83.67	100.536
84.87	96.2099	--	84.35	100.633	--	84.08	100.618	--	84.17	100.776	--	83.7	100.536
84.92	96.2036	--	84.38	100.633	--	84.12	100.618	--	84.22	100.776	--	83.73	100.536
84.98	96.2036	--	84.42	100.633	--	84.16	100.618	--	84.25	100.776	--	83.78	100.536
85	96.2036	--	84.48	100.633	--	84.21	100.618	--	84.3	100.776	--	83.84	100.536
85.04	96.2036	--	84.51	100.633	--	84.25	100.618	--	84.33	100.776	--	83.88	100.536
85.11	96.2036	--	84.56	100.633	--	84.3	100.618	--	84.39	100.776	--	83.92	100.536
85.14	96.2036	--	84.59	100.633	--	84.33	100.618	--	84.44	100.776	--	83.96	100.536
85.18	96.2036	--	84.63	100.633	--	84.39	100.618	--	84.48	100.776	--	84	100.536
85.23	96.2036	--	84.67	100.633	--	84.42	100.618	--	84.52	100.776	--	84.04	100.536
85.27	96.2036	--	84.73	100.633	--	84.46	100.618	--	84.55	100.776	--	84.09	100.536
85.31	96.2036	--	84.77	100.633	--	84.52	100.618	--	84.59	100.776	--	84.13	100.536
85.34	96.2036	--	84.81	100.633	--	84.55	100.618	--	84.63	100.776	--	84.19	100.536
85.39	96.2036	--	84.86	100.633	--	84.6	100.621	--	84.68	100.776	--	84.21	100.536
85.46	96.2036	--	84.89	100.633	--	84.64	100.621	--	84.73	100.776	--	84.26	100.536
85.49	96.2036	--	84.94	100.633	--	84.67	100.621	--	84.76	100.776	--	84.31	100.536
85.52	96.2036	--	84.99	100.633	--	84.72	100.621	--	84.82	100.776	--	84.35	100.536
85.56	96.2036	--	85.04	100.633	--	84.77	100.621	--	84.84	100.776	--	84.39	100.536
85.61	96.2036	--	85.06	100.633	--	84.8	100.621	--	84.91	100.776	--	84.44	100.536
85.66	96.2036	--	85.11	100.633	--	84.86	100.621	--	84.95	100.776	--	84.47	100.536
85.69	96.2036	--	85.17	100.633	--	84.9	100.621	--	84.98	100.776	--	84.52	100.536
85.72	96.2036	--	85.21	100.637	--	84.94	100.621	--	85.02	100.776	--	84.57	100.536
85.78	96.2036	--	85.24	100.637	--	84.99	100.621	--	85.07	100.776	--	84.6	100.536
85.83	96.2036	--	85.29	100.637	--	85.02	100.621	--	85.12	100.776	--	84.64	100.536
85.86	96.2036	--	85.32	100.637	--	85.08	100.621	--	85.17	100.776	--	84.69	100.536
85.91	96.2036	--	85.37	100.637	--	85.11	100.621	--	85.2	100.776	--	84.75	100.536
85.96	96.2036	--	85.42	100.637	--	85.16	100.621	--	85.25	100.776	--	84.79	100.536
86.01	96.2036	--	85.45	100.637	--	85.2	100.621	--	85.29	100.776	--	84.83	100.538
86.04	96.2036	--	85.49	100.637	--	85.24	100.621	--	85.34	100.776	--	84.89	100.538
86.07	96.2036	--	85.54	100.637	--	85.29	100.621	--	85.37	100.776	--	84.93	100.538
86.13	96.2036	--	85.58	100.637	--	85.33	100.621	--	85.41	100.776	--	84.96	100.538
86.17	96.2036	--	85.64	100.637	--	85.37	100.621	--	85.47	100.776	--	85.01	100.538
86.2	96.2036	--	85.67	100.637	--	85.41	100.621	--	85.52	100.779	--	85.03	100.538
86.26	96.2036	--	85.72	100.637	--	85.46	100.621	--	85.54	100.779	--	85.09	100.538
86.31	96.1973	--	85.76	100.637	--	85.5	100.624	--	85.61	100.779	--	85.12	100.538
86.34	96.1973	--	85.8	100.637	--	85.53	100.624	--	85.64	100.779	--	85.15	100.538
86.37	96.1973	--	85.86	100.637	--	85.58	100.624	--	85.68	100.779	--	85.22	100.538
86.42	96.1973	--	85.9	100.637	--	85.63	100.624	--	85.72	100.779	--	85.26	100.538
86.47	96.1973	--	85.92	100.637	--	85.68	100.624	--	85.76	100.779	--	85.3	100.538
86.51	96.1973	--	85.96	100.637	--	85.72	100.624	--	85.81	100.779	--	85.36	100.538
86.55	96.1973	--	86.01	100.637	--	85.77	100.624	--	85.85	100.779	--	85.39	100.538
86.59	96.1973	--	86.06	100.637	--	85.8	100.624	--	85.9	100.779	--	85.44	100.538
86.62	96.1973	--	86.1	100.637	--	85.83	100.624	--	85.94	100.779	--	85.48	100.538
86.68	96.1973	--	86.14	100.637	--	85.88	100.624	--	85.98	100.779	--	85.51	100.538
86.72	96.1973	--	86.19	100.637	--	85.94	100.624	--	86.03	100.779	--	85.57	100.538
86.77	96.1973	--	86.23	100.642	--	85.98	100.624	--	86.07	100.779	--	85.6	100.538
86.81	96.1973	--	86.27	100.642	--	86.02	100.624	--	86.09	100.779	--	85.65	100.538
86.86	96.1973	--	86.31	100.642	--	86.06	100.624	--	86.15	100.779	--	85.68	100.538
86.92	96.1973	--	86.35	100.642	--	86.11	100.624	--	86.19	100.779	--	85.73	100.538
86.94	96.1973	--	86.41	100.642	--	86.15	100.624	--	86.24	100.779	--	85.79	100.538
86.98	96.1973	--	86.45	100.642	--	86.19	100.624	--	86.28	100.779	--	85.81	100.538
87.02	96.1973	--	86.48	100.642	--	86.23	100.627	--	86.32	100.781	--	85.87	100.538
87.08	96.1973	--	86.53	100.642	--	86.29	100.624	--	86.37	100.781	--	85.91	100.538
87.11	96.1973	--	86.58	100.642	--	86.34	100.624	--	86.42	100.781	--	85.95	100.538
87.16	96.1973	--	86.62	100.642	--	86.36	100.627	--	86.46	100.781	--	85.99	100.538
87.2	96.1973	--	86.65	100.642	--	86.43	100.627	--	86.5	100.781	--	86.04	100.538
87.24	96.1973	--	86.69	100.642	--	86.46	100.627	--	86.54	100.781	--	86.06	100.538
87.3	96.1973	--	86.75	100.642	--	86.5	100.627	--	86.58	100.781	--	86.12	100.538
87.32	96.191	--	86.81	100.642	--	86.54	100.627	--	86.62	100.781	--	86.15	100.54
87.36	96.191	--	86.83	100.642	--	86.58	100.627	--	86.68	100.781	--	86.22	100.54
87.41	96.191	--	86.88	100.642	--	86.63	100.627	--	86.71	100.781	--	86.24	100.54
87.46	96.191	--	86.94	100.642	--	86.67	100.627	--	86.76	100.781	--	86.3	100.54
87.49	96.191	--	86.96	100.642	--	86.71	100.627	--	86.81	100.781	--	86.33	100.54
87.55	96.191	--	87.01	100.647	--	86.76	100.627	--	86.84	100.781	--	86.4	100.54
87.6	96.191	--	87.05	100.647	--	86.81	100.627	--	86.88	100.784	--	86.43	100.54
87.62	96.191	--	87.11	100.647	--	86.85	100.627	--	86.93	100.784	--	86.47	100.54
87.67	96.191	--	87.15	100.647	--	86.89	100.627	--	86.97	100.784	--	86.52	100.54
87.72	96.191	--	87.18	100.647	--	86.94	100.627	--	87.01	100.784	--	86.57	100.54
87.76	96.191	--	87.23	100.647	--	86.97	100.627	--	87.07	100.784	--	86.6	100.54
87.8	96.191	--	87.27	100.647	--	87.01	100.627	--	87.09	100.784	--	86.65	100.54
87.83	96.191	--	87.3	100.647	--	87.06	100.627	--	87.15	100.784	--	86.7	100.54
87.89	96.1847	--	87.34	100.647	--	87.1	100.627	--	87.18	100.784	--	86.74	100.54
87.93	96.1847	--	87.39	100.647	--	87.15	100.627	--	87.24	100.784	--	86.77	100.54
87.97	96.1847	--	87.44	100.647	--	87.18	100.627	--	87.28	100.784	--	86.82	100.54
88.02	96.1847	--	87.49	100.647	--	87.23	100.627	--	87.32	100.784	--	86.87	100.54
88.06	96.1847	--	87.52	100.647	--	87.29	100.627	--	87.36	100.784	--	86.91	100.54
88.1	96.1847	--	87.56	100.647	--	87.31	100.627	--	87.41	100.784	--	86.96	100.542
88.14	96.1847	--	87.6	100.647	--	87.36	100.627	--	87.44	100.784	--	86.99	100.542
88.18	96.1847	--	87.66	100.647	--	87.4	100.627	--	87.49	100.784	--	87.03	100.542
88.23	96.1847	--	87.7	100.647	--	87.45	100.627	--	87.53	100.784	--	87.08	100.542
88.27	96.1847	--	87.74	100.647	--	87.5	100.627	--	87.58	100.784	--	87.13	100.542
88.31	96.1847	--	87.78	100.647	--	87.54	100.627	--	87.62	100.784	--	87.16	100.542
88.36	96.1847	--	87.83	100.647	--	87.58	100.627	--	87.66	100.784	--	87.21	100.542
88.4	96.1847	--	87.87	100.647	--	87.63	100.63	--	87.72	100.784	--	87.26	100.542
88.44	96.1847	--	87.92	100.647	--	87.66	100.63	--	87.75	100.784	--	87.29	100.542
88.49	96.1847	--	87.95	100.647	--	87.7	100.63	--	87.79	100.784	--	87.34	100.542
88.52	96.1847	--	88.01	100.647	--	87.75	100.63	--	87.83	100.784	--	87.39	100.542
88.58	96.1784	--	88.04	100.647	--	87.81	100.63	--	87.87	100.784	--	87.42	100.542
88.63	96.1784	--	88.08	100.647	--	87.85	100.63	--	87.9	100.784	--	87.47	100.542
88.66	96.1847	--	88.12	100.647	--	87.87	100.63	--	87.95	100.787	--	87.51	100.542
88.7	96.1784	--	88.16	100.647	--	87.92	100.63	--	88	100.787	--	87.56	100.542
88.76	96.1784	--	88.22	100.647	--	87.98	100.63	--	88.03	100.787	--	87.6	100.542
88.79	96.1784	--	88.26	100.647	--	88	100.63	--	88.09	100.787	--	87.64	100.542
88.83	96.1784	--	88.3	100.647	--	88.04	100.63	--	88.14	100.787	--	87.68	100.542
88.87	96.1784	--	88.34	100.647	--	88.1	100.63	--	88.18	100.787	--	87.74	100.542
88.93	96.1784	--	88.39	100.647	--	88.14	100.63	--	88.22	100.787	--	87.78	100.542
88.97	96.1784	--	88.43	100.647	--	88.19	100.63	--	88.26	100.787	--	87.82	100.542
89.01	96.1784	--	88.48	100.647	--	88.23	100.63	--	88.32	100.787	--	87.86	100.544
89.06	96.1784	--	88.5	100.651	--	88.26	100.63	--	88.34	100.787	--	87.92	100.544
89.11	96.1784	--	88.55	100.651	--	88.32	100.63	--	88.41	100.787	--	87.95	100.544
89.14	96.1784	--	88.61	100.651	--	88.36	100.63	--	88.45	100.787	--	87.98	100.544
89.18	96.1784	--	88.64	100.651	--	88.4	100.63	--	88.49	100.787	--	88.05	100.544
89.23	96.1784	--	88.69	100.651	--	88.45	100.63	--	88.52	100.787	--	88.07	100.544
89.27	96.1784	--	88.74	100.651	--	88.49	100.63	--	88.58	100.787	--	88.12	100.544
89.32	96.1784	--	88.77	100.651	--	88.54	100.63	--	88.62	100.787	--	88.17	100.544
89.36	96.1784	--	88.8	100.651	--	88.57	100.63	--	88.66	100.79	--	88.21	100.544
89.4	96.1784	--	88.86	100.651	--	88.6	100.63	--	88.71	100.79	--	88.25	100.544
89.45	96.1784	--	88.91	100.651	--	88.67	100.63	--	88.75	100.79	--	88.29	100.544
89.49	96.1784	--	88.95	100.651	--	88.72	100.63	--	88.79	100.79	--	88.32	100.544
89.52	96.1784	--	88.99	100.651	--	88.74	100.63	--	88.83	100.79	--	88.39	100.544
89.56	96.1784	--	89.03	100.651	--	88.78	100.63	--	88.88	100.79	--	88.44	100.544
89.61	96.1721	--	89.09	100.651	--	88.84	100.63	--	88.92	100.79	--	88.48	100.544
89.66	96.1721	--	89.12	100.651	--	88.88	100.63	--	88.97	100.79	--	88.51	100.546
89.69	96.1721	--	89.15	100.651	--	88.93	100.63	--	89	100.79	--	88.56	100.546
89.74	96.1721	--	89.21	100.651	--	88.96	100.63	--	89.05	100.79	--	88.6	100.546
89.8	96.1721	--	89.25	100.651	--	89	100.63	--	89.11	100.79	--	88.66	100.546
89.84	96.1721	--	89.28	100.651	--	89.05	100.63	--	89.14	100.79	--	88.71	100.546
89.87	96.1721	--	89.34	100.651	--	89.1	100.63	--	89.17	100.79	--	88.74	100.546
89.93	96.1721	--	89.39	100.651	--	89.14	100.63	--	89.23	100.79	--	88.79	100.546
89.96	96.1721	--	89.43	100.651	--	89.19	100.63	--	89.27	100.79	--	88.82	100.546
90.01	96.1721	--	89.47	100.651	--	89.23	100.63	--	89.32	100.79	--	88.86	100.546
90.05	96.1721	--	89.51	100.651	--	89.27	100.63	--	89.36	100.79	--	88.91	100.546
90.1	96.1721	--	89.56	100.651	--	89.31	100.63	--	89.39	100.79	--	88.95	100.546
90.13	96.1721	--	89.6	100.651	--	89.36	100.63	--	89.45	100.793	--	88.99	100.546
90.17	96.1721	--	89.65	100.651	--	89.42	100.63	--	89.5	100.793	--	89.04	100.548
90.21	96.1721	--	89.68	100.651	--	89.44	100.63	--	89.54	100.793	--	89.08	100.548
90.26	96.1721	--	89.73	100.651	--	89.49	100.63	--	89.56	100.793	--	89.13	100.546
90.3	96.1721	--	89.78	100.651	--	89.54	100.63	--	89.62	100.793	--	89.17	100.548
90.35	96.1721	--	89.81	100.651	--	89.57	100.63	--	89.65	100.793	--	89.21	100.548
90.39	96.1721	--	89.85	100.651	--	89.63	100.632	--	89.72	100.793	--	89.25	100.548
90.44	96.1721	--	89.9	100.651	--	89.67	100.632	--	89.74	100.793	--	89.3	100.548
90.48	96.1721	--	89.95	100.651	--	89.71	100.632	--	89.79	100.793	--	89.33	100.548
90.53	96.1784	--	89.96	100.651	--	89.75	100.632	--	89.83	100.793	--	89.39	100.548
90.58	96.1784	--	90.03	100.651	--	89.78	100.632	--	89.87	100.793	--	89.45	100.548
90.61	96.1784	--	90.08	100.651	--	89.84	100.632	--	89.92	100.793	--	89.48	100.548
90.66	96.1784	--	90.12	100.651	--	89.89	100.632	--	89.96	100.793	--	89.51	100.55
90.71	96.1784	--	90.16	100.651	--	89.92	100.632	--	90.01	100.793	--	89.56	100.55
90.75	96.1784	--	90.21	100.651	--	89.98	100.632	--	90.06	100.793	--	89.6	100.55
90.78	96.1784	--	90.26	100.651	--	90.01	100.632	--	90.1	100.793	--	89.65	100.55
90.82	96.1721	--	90.29	100.651	--	90.06	100.632	--	90.14	100.793	--	89.69	100.55
90.88	96.1784	--	90.34	100.651	--	90.09	100.632	--	90.18	100.793	--	89.75	100.55
90.92	96.1784	--	90.37	100.651	--	90.14	100.632	--	90.22	100.793	--	89.77	100.55
90.96	96.1784	--	90.43	100.651	--	90.19	100.632	--	90.27	100.793	--	89.83	100.55
91	96.1784	--	90.47	100.651	--	90.24	100.632	--	90.32	100.793	--	89.87	100.55
91.05	96.1784	--	90.49	100.651	--	90.27	100.632	--	90.35	100.793	--	89.92	100.55
91.09	96.1721	--	90.54	100.651	--	90.31	100.632	--	90.4	100.793	--	89.96	100.55
91.14	96.1721	--	90.6	100.651	--	90.38	100.632	--	90.44	100.793	--	90.01	100.55
91.18	96.1721	--	90.64	100.651	--	90.42	100.632	--	90.49	100.793	--	90.05	100.553
91.23	96.1721	--	90.67	100.651	--	90.45	100.632	--	90.53	100.793	--	90.09	100.553
91.26	96.1721	--	90.72	100.651	--	90.49	100.632	--	90.57	100.793	--	90.13	100.553
91.29	96.1721	--	90.76	100.651	--	90.53	100.632	--	90.62	100.793	--	90.18	100.553
91.34	96.1721	--	90.81	100.651	--	90.58	100.632	--	90.66	100.793	--	90.21	100.553
91.39	96.1721	--	90.86	100.647	--	90.62	100.632	--	90.69	100.793	--	90.27	100.553
91.43	96.1721	--	90.9	100.647	--	90.66	100.632	--	90.74	100.793	--	90.3	100.553
91.48	96.1721	--	90.95	100.647	--	90.73	100.632	--	90.79	100.793	--	90.34	100.553
91.51	96.1721	--	90.98	100.647	--	90.76	100.632	--	90.84	100.793	--	90.38	100.553
91.56	96.1721	--	91.03	100.647	--	90.78	100.632	--	90.88	100.793	--	90.43	100.553
91.61	96.1721	--	91.06	100.647	--	90.83	100.632	--	90.93	100.793	--	90.47	100.553
91.62	96.1721	--	91.1	100.647	--	90.88	100.632	--	90.96	100.793	--	90.53	100.553
91.68	96.1721	--	91.18	100.647	--	90.92	100.632	--	91.01	100.793	--	90.54	100.553
91.75	96.1721	--	91.19	100.647	--	90.98	100.635	--	91.04	100.793	--	90.6	100.555
91.78	96.1721	--	91.24	100.647	--	91.01	100.635	--	91.09	100.793	--	90.65	100.553
91.83	96.1721	--	91.3	100.647	--	91.06	100.635	--	91.14	100.793	--	90.7	100.555
91.88	96.1721	--	91.34	100.647	--	91.11	100.635	--	91.17	100.793	--	90.74	100.555
91.92	96.1721	--	91.38	100.647	--	91.14	100.635	--	91.23	100.793	--	90.8	100.555
91.96	96.1721	--	91.41	100.647	--	91.18	100.635	--	91.27	100.793	--	90.82	100.555
91.99	96.1658	--	91.47	100.647	--	91.23	100.635	--	91.31	100.793	--	90.87	100.555
92.05	96.1721	--	91.52	100.647	--	91.27	100.635	--	91.33	100.793	--	90.92	100.555
92.1	96.1721	--	91.55	100.651	--	91.32	100.635	--	91.4	100.793	--	90.96	100.555
92.13	96.1721	--	91.59	100.651	--	91.37	100.635	--	91.43	100.793	--	91	100.555
92.17	96.1721	--	91.64	100.651	--	91.4	100.635	--	91.48	100.793	--	91.05	100.555
92.21	96.1721	--	91.69	100.651	--	91.45	100.635	--	91.53	100.793	--	91.08	100.555
92.26	96.1658	--	91.72	100.651	--	91.5	100.635	--	91.57	100.793	--	91.13	100.555
92.3	96.1721	--	91.76	100.651	--	91.53	100.635	--	91.61	100.793	--	91.18	100.555
92.35	96.1658	--	91.82	100.651	--	91.58	100.635	--	91.66	100.793	--	91.23	100.555
92.39	96.1721	--	91.86	100.651	--	91.63	100.635	--	91.69	100.793	--	91.26	100.555
92.44	96.1658	--	91.91	100.651	--	91.68	100.635	--	91.75	100.795	--	91.3	100.555
92.49	96.1658	--	91.93	100.651	--	91.71	100.635	--	91.79	100.795	--	91.37	100.555
92.53	96.1658	--	91.96	100.651	--	91.76	100.635	--	91.85	100.795	--	91.4	100.557
92.57	96.1658	--	92.03	100.651	--	91.8	100.635	--	91.89	100.795	--	91.44	100.557
92.61	96.1721	--	92.07	100.651	--	91.84	100.635	--	91.92	100.795	--	91.49	100.557
92.66	96.1658	--	92.12	100.651	--	91.9	100.635	--	91.95	100.795	--	91.53	100.557
92.69	96.1721	--	92.15	100.651	--	91.93	100.635	--	92	100.795	--	91.57	100.557
92.75	96.1721	--	92.2	100.651	--	91.97	100.638	--	92.05	100.795	--	91.6	100.557
92.77	96.1721	--	92.24	100.651	--	92.01	100.638	--	92.09	100.795	--	91.66	100.557
92.82	96.1721	--	92.3	100.651	--	92.06	100.638	--	92.13	100.795	--	91.7	100.557
92.86	96.1721	--	92.33	100.651	--	92.11	100.638	--	92.18	100.795	--	91.75	100.557
92.92	96.1721	--	92.37	100.651	--	92.15	100.638	--	92.22	100.795	--	91.78	100.557
92.96	96.1721	--	92.42	100.651	--	92.18	100.638	--	92.26	100.795	--	91.84	100.557
93	96.1721	--	92.46	100.651	--	92.24	100.638	--	92.31	100.795	--	91.87	100.557
93.05	96.1721	--	92.51	100.651	--	92.27	100.638	--	92.36	100.798	--	91.92	100.557
93.09	96.1721	--	92.55	100.651	--	92.32	100.638	--	92.4	100.798	--	91.95	100.557
93.12	96.1721	--	92.58	100.651	--	92.36	100.638	--	92.44	100.798	--	92	100.557
93.19	96.1721	--	92.63	100.651	--	92.42	100.638	--	92.48	100.798	--	92.06	100.559
[truncated: 18,882 more rows]
