# Supplementary material for: Fabrication and characterization of electrospun poly(e-caprolactone) fibrous membrane with antibacterial functionality
Source: R Soc Open Sci. 2017 Feb 8;4(2):160911. doi: 10.1098/rsos.160911 (PMC5367279; doi:10.1098/rsos.160911)
Supplement: DSC raw data [file rsos160911supp2.xlsx]

## Sheet: Sayfa1
Neat PCL			Neat PCL			5 % Ag			5 % Ag			10 % Ag			10 % Ag			15 % Ag			15 % Ag
Temperature	Heat Flow		Temperature	Heat Flow		Temperature	Heat Flow		Temperature	Heat Flow		Temperature	Heat Flow		Temperature	Heat Flow		Temperature	Heat Flow		2.4	7.15608
95.487	16.0187		2.395	7.75163		95.5	15.099		2.404	6.77492		95.487	15.8672		2.391	6.8936		95.487	15.9104		2.408	7.16944
95.47	16.0164		2.404	7.76856		95.479	15.0971		2.412	6.78936		95.466	15.8642		2.404	6.90934		95.466	15.9078		2.42	7.18292
95.454	16.0143		2.412	7.78516		95.466	15.0958		2.42	6.80424		95.45	15.8607		2.412	6.92497		95.454	15.9053		2.429	7.1965
95.437	16.0124		2.425	7.80154		95.45	15.0939		2.429	6.8189		95.429	15.8577		2.42	6.94081		95.437	15.9025		2.437	7.20954
95.416	16.0101		2.429	7.81793		95.433	15.0918		2.441	6.83356		95.416	15.8546		2.429	6.95633		95.42	15.9006		2.445	7.22312
95.4	16.0073		2.441	7.8342		95.416	15.0903		2.45	6.84779		95.4	15.8522		2.441	6.97164		95.408	15.8979		2.454	7.23595
95.383	16.0057		2.45	7.85037		95.395	15.0886		2.462	6.86212		95.387	15.8492		2.45	6.98706		95.387	15.8953		2.466	7.24856
95.366	16.0033		2.462	7.86654		95.379	15.0872		2.47	6.87624		95.37	15.8459		2.458	7.00182		95.37	15.8928		2.479	7.26161
95.354	16.0017		2.47	7.88239		95.362	15.0855		2.483	6.89069		95.354	15.8432		2.47	7.01756		95.354	15.8903		2.487	7.27411
95.337	16		2.483	7.89845		95.345	15.0837		2.491	6.90416		95.333	15.8407		2.479	7.03222		95.337	15.8886		2.491	7.28651
95.316	15.9976		2.491	7.91365		95.329	15.082		2.504	6.91785		95.32	15.8377		2.491	7.04742		95.32	15.8864		2.5	7.29944
95.304	15.9958		2.504	7.92928		95.316	15.0807		2.508	6.93165		95.304	15.8349		2.5	7.0624		95.304	15.8834		2.512	7.31227
95.287	15.9933		2.512	7.94448		95.3	15.0789		2.52	6.94502		95.287	15.8323		2.512	7.07706		95.291	15.8806		2.525	7.32413
95.27	15.991		2.52	7.95978		95.283	15.077		2.533	6.95871		95.27	15.8291		2.52	7.09162		95.275	15.8781		2.533	7.33685
95.25	15.9895		2.529	7.97509		95.266	15.0754		2.541	6.97175		95.254	15.8261		2.533	7.10638		95.258	15.8757		2.545	7.34913
95.233	15.9875		2.541	7.98964		95.25	15.0736		2.55	6.98479		95.237	15.8229		2.541	7.12083		95.241	15.8734		2.554	7.36131
95.22	15.9851		2.554	8.00463		95.233	15.0718		2.562	6.99805		95.22	15.8205		2.55	7.13441		95.225	15.871		2.562	7.37339
95.204	15.9833		2.562	8.01907		95.216	15.0704		2.57	7.01088		95.204	15.8178		2.562	7.14864		95.208	15.8685		2.575	7.38524
95.187	15.9809		2.57	8.03351		95.2	15.0691		2.583	7.02317		95.183	15.8148		2.57	7.16254		95.191	15.8662		2.583	7.39667
95.17	15.9786		2.579	8.04806		95.183	15.0672		2.591	7.03621		95.17	15.8124		2.583	7.17656		95.175	15.8641		2.595	7.40853
95.154	15.9779		2.591	8.06208		95.17	15.0663		2.6	7.04936		95.158	15.8099		2.591	7.19035		95.158	15.8615		2.604	7.42017
95.137	15.9758		2.604	8.07609		95.154	15.0647		2.608	7.06186		95.137	15.8071		2.6	7.20383		95.141	15.8591		2.612	7.43181
95.12	15.9739		2.608	8.08989		95.133	15.0635		2.62	7.07437		95.12	15.8048		2.608	7.21741		95.125	15.8567		2.62	7.44324
95.104	15.9721		2.62	8.10347		95.12	15.0618		2.629	7.08666		95.104	15.802		2.62	7.23067		95.108	15.8551		2.633	7.45456
95.087	15.9701		2.633	8.11727		95.104	15.0602		2.637	7.09916		95.087	15.7995		2.629	7.24425		95.087	15.8529		2.645	7.46652
95.07	15.9686		2.645	8.13085		95.087	15.0589		2.65	7.11059		95.07	15.7972		2.641	7.25772		95.07	15.8513		2.658	7.47762
95.054	15.9672		2.654	8.14433		95.066	15.0574		2.662	7.12277		95.054	15.7953		2.65	7.27163		95.054	15.8494		2.666	7.48829
95.041	15.9657		2.662	8.15769		95.05	15.0563		2.67	7.13355		95.037	15.7929		2.658	7.28446		95.041	15.8475		2.679	7.4994
95.025	15.9641		2.67	8.17052		95.037	15.0549		2.683	7.14551		95.02	15.7909		2.67	7.29685		95.025	15.846		2.687	7.5105
95.004	15.9632		2.683	8.18367		95.016	15.0534		2.691	7.15715		95.004	15.7889		2.683	7.31		95.004	15.8445		2.7	7.52139
94.987	15.9614		2.691	8.19596		95	15.0523		2.7	7.16944		94.987	15.7868		2.691	7.32272		94.987	15.8426		2.708	7.53195
94.966	15.9601		2.704	8.209		94.983	15.0511		2.708	7.18044		94.97	15.7849		2.704	7.33534		94.975	15.841		2.716	7.54251
94.95	15.9591		2.712	8.22194		94.966	15.0502		2.716	7.19175		94.954	15.7829		2.712	7.34773		94.958	15.8396		2.725	7.55329
94.937	15.9577		2.725	8.23422		94.95	15.0491		2.729	7.2034		94.937	15.7811		2.72	7.36078		94.937	15.8379		2.737	7.56407
94.916	15.9565		2.737	8.24694		94.937	15.048		2.741	7.2145		94.92	15.779		2.733	7.37274		94.92	15.8368		2.745	7.57475
94.9	15.9552		2.745	8.25891		94.92	15.0469		2.754	7.22506		94.904	15.7767		2.741	7.38524		94.904	15.8354		2.754	7.58488
94.883	15.9541		2.754	8.27141		94.904	15.0462		2.762	7.23649		94.887	15.7751		2.75	7.39764		94.887	15.8337		2.762	7.59523
94.866	15.9528		2.762	8.28349		94.887	15.0447		2.77	7.24705		94.87	15.7731		2.758	7.40971		94.87	15.8324		2.77	7.60525
94.854	15.9512		2.77	8.29502		94.87	15.0433		2.783	7.25816		94.854	15.7709		2.766	7.42189		94.858	15.8303		2.783	7.6156
94.837	15.9494		2.783	8.30666		94.854	15.0422		2.791	7.26829		94.837	15.769		2.779	7.43386		94.841	15.8287		2.791	7.62476
94.825	15.9476		2.791	8.31776		94.837	15.0413		2.804	7.27831		94.825	15.7671		2.791	7.44539		94.825	15.8273		2.804	7.63435
94.808	15.9465		2.804	8.32919		94.82	15.0402		2.812	7.28855		94.808	15.765		2.8	7.45736		94.812	15.8253		2.816	7.64427
94.791	15.9445		2.816	8.34083		94.804	15.0389		2.82	7.29869		94.791	15.7624		2.812	7.46846		94.791	15.8237		2.825	7.65386
94.775	15.9432		2.825	8.35193		94.791	15.0371		2.833	7.3086		94.775	15.7608		2.825	7.47967		94.775	15.8221		2.837	7.66303
94.754	15.9419		2.833	8.36207		94.775	15.036		2.841	7.31776		94.758	15.7586		2.833	7.49099		94.758	15.8207		2.845	7.67316
94.737	15.9404		2.841	8.37339		94.758	15.0347		2.85	7.32704		94.737	15.7564		2.841	7.50231		94.741	15.8187		2.854	7.682
94.72	15.9391		2.854	8.38395		94.741	15.0338		2.858	7.33674		94.72	15.7546		2.85	7.51298		94.725	15.8173		2.862	7.69138
94.704	15.9372		2.862	8.39462		94.72	15.032		2.87	7.34644		94.704	15.7524		2.862	7.52376		94.712	15.8161		2.87	7.7
94.687	15.9361		2.875	8.40465		94.708	15.0309		2.879	7.3556		94.687	15.7504		2.87	7.53454		94.691	15.8148		2.883	7.70959
94.675	15.9353		2.883	8.4151		94.687	15.0304		2.891	7.36455		94.67	15.7488		2.879	7.54532		94.675	15.8133		2.891	7.71833
94.658	15.9341		2.895	8.4248		94.67	15.0296		2.9	7.37317		94.654	15.7467		2.887	7.55534		94.658	15.8113		2.9	7.72673
94.641	15.9326		2.904	8.43493		94.658	15.0282		2.912	7.38212		94.637	15.7453		2.895	7.56634		94.641	15.8094		2.908	7.73568
94.625	15.9311		2.916	8.44431		94.641	15.0274		2.92	7.39063		94.62	15.7433		2.908	7.57625		94.625	15.8081		2.925	7.7443
94.608	15.9302		2.925	8.45412		94.625	15.0261		2.929	7.39893		94.604	15.7418		2.92	7.5866		94.608	15.8063		2.933	7.75336
94.591	15.9292		2.933	8.46361		94.608	15.025		2.941	7.40745		94.587	15.7402		2.933	7.59673		94.591	15.8049		2.941	7.76198
94.575	15.928		2.941	8.47331		94.587	15.0247		2.954	7.41586		94.57	15.7389		2.941	7.60687		94.575	15.8038		2.95	7.76942
94.554	15.9273		2.95	8.48258		94.566	15.0239		2.962	7.42416		94.554	15.7376		2.954	7.61689		94.558	15.8028		2.958	7.77794
94.541	15.9261		2.962	8.49217		94.55	15.0229		2.97	7.43203		94.541	15.7362		2.962	7.62746		94.541	15.8014		2.97	7.78677
94.525	15.9254		2.975	8.50112		94.533	15.022		2.979	7.44033		94.525	15.735		2.97	7.63651		94.525	15.8001		2.979	7.79518
94.508	15.9246		2.983	8.50996		94.516	15.021		2.991	7.44863		94.504	15.7334		2.979	7.64664		94.508	15.7987		2.991	7.80381
94.487	15.9233		2.991	8.51934		94.5	15.0206		3	7.4565		94.487	15.7322		2.987	7.65591		94.491	15.7974		3.004	7.81114
94.47	15.9228		3	8.52775		94.483	15.0199		3.008	7.46415		94.466	15.7307		3	7.66572		94.479	15.7959		3.016	7.81944
94.454	15.9219		3.008	8.53745		94.466	15.019		3.02	7.47159		94.45	15.7292		3.008	7.67521		94.458	15.795		3.029	7.82741
94.437	15.9209		3.02	8.54607		94.45	15.0182		3.029	7.47935		94.437	15.7285		3.02	7.68523		94.441	15.7938		3.033	7.83571
94.416	15.9198		3.033	8.55394		94.437	15.017		3.033	7.48646		94.42	15.7275		3.029	7.69472		94.425	15.7923		3.045	7.84347
94.404	15.9184		3.041	8.56267		94.42	15.0158		3.045	7.4939		94.408	15.7262		3.041	7.70356		94.408	15.791		3.058	7.85145
94.387	15.9172		3.05	8.57097		94.404	15.0143		3.058	7.50209		94.387	15.7248		3.05	7.71358		94.395	15.79		3.066	7.85889
94.375	15.9156		3.058	8.57927		94.387	15.0142		3.07	7.50953		94.37	15.7233		3.062	7.72264		94.379	15.7883		3.075	7.86665
94.358	15.9146		3.066	8.58822		94.375	15.0134		3.079	7.51675		94.354	15.7214		3.066	7.73148		94.362	15.787		3.083	7.87387
94.341	15.9133		3.079	8.59684		94.358	15.0118		3.087	7.52419		94.337	15.7198		3.079	7.74075		94.345	15.7855		3.091	7.88163
94.329	15.9117		3.091	8.60493		94.337	15.0111		3.1	7.53152		94.325	15.7181		3.087	7.75023		94.329	15.7841		3.1	7.88939
94.308	15.9106		3.1	8.61236		94.32	15.0101		3.108	7.53885		94.308	15.7163		3.1	7.75853		94.312	15.7827		3.108	7.89694
94.291	15.9098		3.108	8.62099		94.308	15.0098		3.12	7.54564		94.291	15.7147		3.108	7.76705		94.291	15.7814		3.12	7.90405
94.275	15.9085		3.12	8.62875		94.287	15.0082		3.129	7.55297		94.275	15.7129		3.12	7.7761		94.275	15.7805		3.133	7.91138
94.258	15.9071		3.129	8.63651		94.27	15.0076		3.137	7.56052		94.254	15.7115		3.133	7.78462		94.262	15.7789		3.141	7.91904
94.241	15.9057		3.137	8.64427		94.258	15.0068		3.145	7.56666		94.241	15.71		3.141	7.79346		94.245	15.7775		3.154	7.92637
94.225	15.9045		3.15	8.65149		94.241	15.0054		3.154	7.57345		94.225	15.7085		3.15	7.80208		94.229	15.7763		3.162	7.93402
94.208	15.9038		3.162	8.65915		94.225	15.0049		3.166	7.58057		94.204	15.7071		3.162	7.81038		94.212	15.7747		3.175	7.94049
94.187	15.9022		3.17	8.66637		94.208	15.0037		3.179	7.58671		94.187	15.7055		3.175	7.819		94.191	15.7739		3.183	7.94739
94.17	15.9015		3.179	8.6737		94.191	15.003		3.187	7.5935		94.166	15.7042		3.183	7.82763		94.175	15.7725		3.195	7.95439
94.158	15.901		3.187	8.68103		94.175	15.002		3.195	7.599		94.15	15.7029		3.191	7.83593		94.162	15.7716		3.204	7.96118
94.141	15.8998		3.195	8.68868		94.158	15.0013		3.208	7.60579		94.137	15.7015		3.2	7.84369		94.145	15.7704		3.212	7.96819
94.12	15.8991		3.208	8.69536		94.141	15.0002		3.216	7.61258		94.125	15.7004		3.208	7.85188		94.125	15.7696		3.22	7.97466
94.104	15.8983		3.22	8.70259		94.12	14.9994		3.225	7.61862		94.108	15.6993		3.216	7.85943		94.108	15.7682		3.237	7.98059
94.087	15.8972		3.229	8.7097		94.104	14.9992		3.237	7.62487		94.087	15.6983		3.225	7.86762		94.091	15.7676		3.245	7.98716
94.075	15.8961		3.237	8.71638		94.087	14.9985		3.25	7.63026		94.07	15.6974		3.237	7.87517		94.075	15.7667		3.258	7.99363
94.054	15.8954		3.25	8.72361		94.07	14.9975		3.262	7.6364		94.058	15.696		3.25	7.88282		94.058	15.7663		3.27	8.0002
94.037	15.8946		3.262	8.73007		94.058	14.9969		3.27	7.64265		94.041	15.6953		3.262	7.89069		94.045	15.7654		3.275	8.00667
94.02	15.8937		3.275	8.73697		94.041	14.997		3.275	7.64826		94.02	15.6941		3.27	7.89802		94.029	15.7643		3.283	8.01303
94.004	15.8928		3.283	8.74344		94.02	14.9961		3.287	7.65376		94.004	15.6934		3.279	7.90599		94.012	15.7639		3.295	8.01896
93.987	15.8917		3.291	8.74969		94.004	14.9959		3.3	7.65958		93.991	15.6928		3.287	7.91311		93.995	15.763		3.304	8.02521
93.975	15.8912		3.3	8.75627		93.991	14.9956		3.308	7.66551		93.975	15.6917		3.295	7.92065		93.979	15.7621		3.312	8.03147
93.958	15.8902		3.312	8.76252		93.975	14.995		3.32	7.6709		93.958	15.6904		3.308	7.92852		93.962	15.7613		3.325	8.03761
93.941	15.8896		3.325	8.76899		93.958	14.9944		3.333	7.67639		93.941	15.6891		3.316	7.93596		93.945	15.7605		3.333	8.04365
93.925	15.8881		3.333	8.77513		93.941	14.9936		3.341	7.68178		93.925	15.6878		3.329	7.94318		93.925	15.7593		3.345	8.0499
93.912	15.8873		3.341	8.78138		93.925	14.9931		3.35	7.68707		93.908	15.6867		3.337	7.95062		93.908	15.7586		3.354	8.05626
93.891	15.8862		3.35	8.78731		93.912	14.9921		3.362	7.69332		93.891	15.686		3.35	7.95741		93.891	15.7576		3.358	8.06175
93.879	15.8852		3.362	8.79378		93.891	14.9917		3.37	7.69892		93.879	15.6845		3.358	7.96442		93.879	15.7561		3.37	8.06779
93.862	15.8848		3.375	8.80003		93.875	14.9905		3.379	7.70377		93.862	15.683		3.366	7.97121		93.862	15.7551		3.379	8.07361
93.845	15.8834		3.379	8.80596		93.858	14.9895		3.387	7.70916		93.845	15.6823		3.375	7.97843		93.845	15.7539		3.391	8.07954
93.829	15.8824		3.387	8.81135		93.841	14.9894		3.395	7.71412		93.829	15.6814		3.383	7.98565		93.829	15.7531		3.404	8.08504
93.808	15.8811		3.4	8.81696		93.825	14.9886		3.408	7.71994		93.812	15.6805		3.395	7.99255		93.812	15.7525		3.416	8.09118
93.791	15.8805		3.408	8.82342		93.804	14.9877		3.416	7.72479		93.791	15.6792		3.408	7.99902		93.795	15.7513		3.425	8.09711
93.775	15.8803		3.42	8.82892		93.791	14.9869		3.425	7.73029		93.779	15.678		3.416	8.00635		93.779	15.7501		3.433	8.10282
93.762	15.8791		3.425	8.8342		93.775	14.9866		3.433	7.73514		93.762	15.6768		3.429	8.01271		93.762	15.749		3.445	8.10789
93.741	15.8783		3.437	8.83991		93.758	14.9863		3.445	7.74064		93.741	15.676		3.437	8.01939		93.741	15.748		3.454	8.1135
93.725	15.8774		3.445	8.84498		93.741	14.9855		3.454	7.74517		93.725	15.6745		3.445	8.02564		93.725	15.747		3.462	8.11856
93.712	15.8768		3.458	8.85069		93.725	14.9854		3.462	7.75034		93.704	15.6739		3.458	8.032		93.708	15.7463		3.475	8.12428
93.695	15.876		3.466	8.85608		93.708	14.9849		3.475	7.75476		93.691	15.6726		3.47	8.03836		93.691	15.7454		3.483	8.12934
93.675	15.875		3.483	8.86158		93.691	14.9842		3.483	7.75961		93.675	15.672		3.483	8.04472		93.675	15.7445		3.495	8.13484
93.662	15.8747		3.491	8.86665		93.675	14.9837		3.495	7.76414		93.658	15.6709		3.491	8.05065		93.658	15.7437		3.504	8.14044
93.645	15.8742		3.504	8.8715		93.658	14.9832		3.508	7.76834		93.641	15.6695		3.5	8.05712		93.645	15.7428		3.516	8.14519
93.629	15.8734		3.512	8.87667		93.641	14.9826		3.516	7.77308		93.625	15.6692		3.512	8.06273		93.629	15.7423		3.525	8.15025
93.608	15.8728		3.52	8.88163		93.625	14.9826		3.529	7.77729		93.604	15.6683		3.516	8.06833		93.612	15.7417		3.533	8.15532
93.591	15.8721		3.533	8.88713		93.608	14.9822		3.537	7.7816		93.591	15.6677		3.529	8.0748		93.595	15.7413		3.541	8.16049
93.575	15.8718		3.545	8.89187		93.591	14.9814		3.545	7.7857		93.57	15.6675		3.537	8.08094		93.579	15.7403		3.554	8.16491
93.562	15.871		3.554	8.89651		93.575	14.981		3.554	7.78947		93.558	15.6667		3.55	8.08644		93.562	15.7399		3.566	8.16933
93.545	15.8702		3.562	8.90147		93.558	14.9805		3.566	7.79324		93.541	15.6657		3.558	8.09205		93.55	15.7391		3.575	8.17408
93.529	15.8696		3.575	8.90588		93.541	14.9805		3.579	7.79691		93.525	15.6654		3.562	8.09711		93.529	15.7387		3.583	8.17882
93.508	15.8693		3.583	8.91009		93.525	14.9799		3.591	7.80057		93.508	15.6645		3.575	8.10293		93.512	15.7375		3.591	8.18313
93.491	15.8686		3.595	8.91483		93.508	14.979		3.6	7.80434		93.491	15.6634		3.583	8.10832		93.491	15.7368		3.604	8.18755
93.479	15.8673		3.604	8.9186		93.491	14.9786		3.612	7.80769		93.475	15.6623		3.595	8.11328		93.479	15.7354		3.616	8.19165
93.462	15.8664		3.608	8.92292		93.479	14.9776		3.62	7.81167		93.458	15.6614		3.608	8.11889		93.462	15.7344		3.625	8.19596
93.441	15.8659		3.62	8.92712		93.462	14.9763		3.625	7.8148		93.441	15.6601		3.62	8.12428		93.445	15.734		3.629	8.2007
93.429	15.8651		3.629	8.93154		93.445	14.9764		3.637	7.8189		93.429	15.6595		3.633	8.12934		93.429	15.7329		3.641	8.20469
93.408	15.8643		3.641	8.93574		93.429	14.9757		3.65	7.82202		93.412	15.6584		3.641	8.13452		93.412	15.7321		3.65	8.20975
93.391	15.8639		3.65	8.94049		93.412	14.9742		3.658	7.8259		93.391	15.6576		3.654	8.1398		93.395	15.7317		3.662	8.21396
93.379	15.8631		3.658	8.94426		93.391	14.9741		3.67	7.82914		93.375	15.6565		3.662	8.1454		93.379	15.731		3.675	8.21827
93.362	15.8624		3.67	8.94825		93.375	14.9731		3.683	7.83216		93.362	15.6562		3.675	8.15015		93.366	15.7301		3.683	8.22312
93.345	15.8622		3.683	8.95213		93.362	14.9727		3.695	7.83614		93.345	15.6555		3.683	8.15543		93.35	15.7295		3.691	8.22689
93.329	15.8617		3.691	8.9559		93.341	14.9722		3.704	7.83981		93.329	15.6547		3.691	8.16017		93.333	15.7288		3.704	8.23088
93.308	15.861		3.7	8.95989		93.325	14.9715		3.712	7.84304		93.312	15.654		3.7	8.16491		93.312	15.7279		3.712	8.23519
93.287	15.8605		3.712	8.96355		93.312	14.9712		3.72	7.84606		93.291	15.6534		3.712	8.16955		93.295	15.7269		3.72	8.23961
93.275	15.8594		3.72	8.96776		93.291	14.9708		3.729	7.84962		93.275	15.6521		3.72	8.1744		93.279	15.7266		3.729	8.2436
93.258	15.8585		3.729	8.97164		93.275	14.9707		3.737	7.85264		93.262	15.6514		3.733	8.18011		93.262	15.7254		3.737	8.2477
93.241	15.8592		3.741	8.9753		93.258	14.9713		3.745	7.85565		93.241	15.6507		3.741	8.18496		93.25	15.7251		3.745	8.25158
93.22	15.8579		3.745	8.97875		93.241	14.969		3.758	7.85878		93.225	15.6499		3.75	8.18938		93.229	15.7248		3.758	8.25578
93.208	15.8577		3.758	8.98274		93.22	14.971		3.766	7.86212		93.212	15.6492		3.754	8.19402		93.212	15.7245		3.77	8.26009
93.195	15.8568		3.766	8.98619		93.204	14.969		3.775	7.86514		93.195	15.649		3.766	8.19844		93.195	15.7242		3.779	8.26376
93.179	15.8567		3.779	8.98942		93.191	14.9678		3.783	7.86816		93.175	15.6484		3.779	8.20296		93.179	15.7239		3.791	8.26775
93.158	15.856		3.791	8.9933		93.175	14.9694		3.795	7.87128		93.158	15.6476		3.791	8.20771		93.162	15.7228		3.8	8.27174
93.137	15.8556		3.8	8.99654		93.158	14.9681		3.812	7.87473		93.141	15.6469		3.8	8.21223		93.145	15.7226		3.808	8.27519
93.125	15.855		3.812	9.0002		93.145	14.967		3.82	7.87775		93.129	15.6465		3.808	8.21698		93.129	15.722		3.816	8.27939
93.108	15.8548		3.825	9.00376		93.129	14.9684		3.829	7.88034		93.108	15.6458		3.816	8.22129		93.112	15.7212		3.829	8.28305
93.095	15.8541		3.833	9.0071		93.112	14.9689		3.837	7.88357		93.095	15.6457		3.829	8.22592		93.095	15.721		3.841	8.2865
93.079	15.8541		3.841	9.01055		93.095	14.9672		3.845	7.88638		93.083	15.6447		3.841	8.22991		93.079	15.7211		3.854	8.29049
93.062	15.8532		3.854	9.01368		93.075	14.9668		3.854	7.88983		93.062	15.6445		3.85	8.23412		93.066	15.7207		3.862	8.29383
93.045	15.8531		3.862	9.01734		93.062	14.9654		3.866	7.89252		93.045	15.6438		3.862	8.23897		93.05	15.7199		3.875	8.29761
93.033	15.8526		3.87	9.02058		93.045	14.9659		3.879	7.895		93.033	15.6431		3.875	8.24349		93.033	15.7202		3.883	8.30063
93.016	15.8519		3.879	9.02435		93.029	14.9678		3.887	7.89791		93.016	15.6424		3.883	8.24737		93.016	15.7194		3.895	8.30504
92.995	15.8513		3.891	9.02801		93.012	14.9684		3.895	7.90039		93	15.6421		3.895	8.2519		93.004	15.7192		3.904	8.30828
92.979	15.8508		3.904	9.03039		92.995	14.9682		3.904	7.90276		92.983	15.6411		3.904	8.25589		92.983	15.7183		3.916	8.31162
92.962	15.8499		3.912	9.03373		92.979	14.9684		3.912	7.90578		92.962	15.6405		3.912	8.25999		92.966	15.718		3.92	8.31539
92.945	15.8497		3.925	9.03718		92.962	14.9673		3.925	7.90869		92.945	15.64		3.92	8.26441		92.95	15.7184		3.933	8.31873
92.929	15.8495		3.933	9.0402		92.941	14.9674		3.937	7.9116		92.929	15.6396		3.933	8.26861		92.933	15.7176		3.941	8.32283
92.912	15.849		3.941	9.04332		92.925	14.967		3.945	7.91397		92.912	15.6389		3.941	8.27314		92.92	15.7174		3.954	8.32596
92.895	15.8491		3.95	9.04634		92.912	14.9667		3.958	7.91656		92.895	15.6392		3.95	8.2767		92.9	15.7174		3.962	8.32941
92.879	15.8484		3.962	9.04936		92.895	14.9656		3.966	7.91904		92.879	15.6388		3.958	8.28068		92.883	15.7172		3.97	8.33242
92.862	15.8486		3.975	9.0527		92.879	14.9651		3.975	7.92173		92.862	15.6381		3.97	8.28424		92.866	15.7169		3.983	8.33609
92.845	15.8481		3.983	9.05507		92.862	14.9643		3.987	7.92432		92.845	15.6378		3.983	8.28823		92.85	15.7166		3.991	8.33965
92.829	15.8483		3.991	9.05787		92.845	14.9656		3.995	7.92701		92.829	15.6376		3.991	8.29211		92.833	15.7169		4	8.34342
92.812	15.848		4.004	9.061		92.829	14.9657		4.008	7.92949		92.816	15.6372		4	8.2961		92.812	15.7164		4.012	8.34665
92.8	15.8475		4.012	9.06391		92.812	14.967		4.016	7.93186		92.8	15.6365		4.012	8.30041		92.8	15.7152		4.02	8.34978
92.779	15.8469		4.02	9.06736		92.795	14.966		4.029	7.93424		92.779	15.6363		4.02	8.30407		92.787	15.7144		4.033	8.3528
92.762	15.8463		4.033	9.06973		92.775	14.9635		4.037	7.93671		92.762	15.6355		4.033	8.30785		92.766	15.7138		4.045	8.35592
92.745	15.8457		4.041	9.07253		92.762	14.964		4.05	7.93952		92.745	15.6351		4.041	8.31097		92.75	15.7131		4.054	8.35937
92.725	15.8453		4.05	9.07544		92.745	14.9648		4.058	7.94146		92.729	15.6344		4.054	8.31496		92.729	15.7123		4.062	8.36271
92.712	15.8444		4.062	9.07835		92.729	14.9629		4.07	7.94405		92.712	15.6338		4.062	8.31884		92.716	15.7119		4.075	8.36606
92.695	15.844		4.075	9.08105		92.712	14.9621		4.079	7.94652		92.695	15.6328		4.075	8.32197		92.7	15.7109		4.083	8.36907
92.683	15.8432		4.083	9.08385		92.695	14.9628		4.091	7.94879		92.683	15.632		4.083	8.32574		92.683	15.7101		4.095	8.37112
92.666	15.843		4.091	9.08709		92.679	14.9615		4.104	7.95148		92.666	15.6313		4.091	8.32897		92.666	15.7099		4.104	8.37479
92.645	15.8429		4.1	9.08913		92.662	14.9615		4.112	7.95331		92.65	15.6305		4.1	8.33275		92.654	15.709		4.116	8.37781
92.629	15.8414		4.112	9.0915		92.645	14.962		4.125	7.95558		92.633	15.6301		4.108	8.3363		92.633	15.7083		4.129	8.38093
92.612	15.8411		4.125	9.0942		92.629	14.9607		4.133	7.95773		92.616	15.6295		4.12	8.33932		92.616	15.7089		4.137	8.38384
92.595	15.8417		4.133	9.09646		92.612	14.962		4.141	7.95978		92.6	15.6284		4.129	8.34288		92.6	15.7074		4.145	8.38664
92.583	15.8398		4.141	9.09948		92.595	14.96		4.15	7.96215		92.583	15.6289		4.137	8.34698		92.579	15.7078		4.154	8.38988
92.562	15.8409		4.154	9.10174		92.579	14.9612		4.158	7.96431		92.566	15.628		4.15	8.35053		92.558	15.7064		4.162	8.39257
92.545	15.8395		4.162	9.10422		92.562	14.9597		4.166	7.96657		92.545	15.6273		4.158	8.35323		92.545	15.7074		4.17	8.39548
92.529	15.8399		4.17	9.10681		92.541	14.9602		4.179	7.96851		92.529	15.6279		4.17	8.35657		92.533	15.7061		4.183	8.39861
92.512	15.839		4.179	9.10918		92.529	14.9592		4.187	7.97045		92.512	15.6265		4.183	8.36002		92.516	15.706		4.191	8.4013
92.5	15.8386		4.191	9.11145		92.512	14.9598		4.2	7.97218		92.5	15.6278		4.191	8.36325		92.504	15.706		4.204	8.40411
92.483	15.8379		4.2	9.11382		92.495	14.9598		4.208	7.9739		92.483	15.6256		4.2	8.36638		92.483	15.7043		4.212	8.40691
92.466	15.838		4.212	9.11597		92.483	14.9593		4.22	7.97617		92.466	15.6264		4.212	8.36983		92.466	15.7059		4.22	8.40939
92.445	15.8368		4.216	9.11834		92.466	14.9597		4.229	7.97865		92.45	15.625		4.22	8.37317		92.45	15.7045		4.233	8.41241
92.429	15.8384		4.225	9.12072		92.45	14.9588		4.233	7.98069		92.433	15.6259		4.233	8.37662		92.433	15.703		4.241	8.41446
92.412	15.8366		4.237	9.12255		92.429	14.9589		4.245	7.98274		92.416	15.6249		4.241	8.37953		92.416	15.7055		4.25	8.41704
92.395	15.837		4.245	9.12471		92.416	14.9593		4.262	7.98371		92.395	15.6251		4.254	8.38298		92.4	15.7046		4.262	8.41984
92.383	15.8373		4.262	9.12729		92.4	14.9588		4.27	7.98608		92.379	15.6253		4.262	8.38621		92.383	15.7038		4.27	8.42254
92.366	15.8354		4.27	9.12912		92.383	14.9584		4.283	7.98792		92.366	15.6238		4.275	8.38923		92.366	15.7025		4.279	8.42523
92.345	15.8365		4.283	9.13128		92.366	14.9589		4.291	7.98943		92.35	15.625		4.283	8.3915		92.35	15.704		4.291	8.42761
92.333	15.838		4.295	9.13322		92.35	14.9591		4.3	7.99094		92.333	15.6258		4.291	8.39505		92.333	15.7055		4.3	8.43052
92.316	15.8361		4.304	9.1357		92.333	14.9589		4.308	7.9932		92.316	15.6239		4.3	8.39807		92.316	15.7038		4.312	8.43267
92.3	15.8347		4.312	9.13721		92.316	14.9584		4.316	7.99503		92.3	15.6227		4.304	8.40087		92.3	15.7029		4.32	8.4345
92.279	15.8353		4.32	9.13861		92.295	14.9584		4.325	7.996		92.283	15.6243		4.316	8.40324		92.283	15.703		4.333	8.43666
92.262	15.8374		4.333	9.14055		92.279	14.9582		4.341	7.9974		92.262	15.6249		4.325	8.40562		92.27	15.703		4.341	8.4386
92.25	15.8372		4.345	9.14292		92.262	14.9589		4.35	7.99859		92.245	15.6228		4.333	8.40874		92.254	15.7012		4.354	8.44097
92.233	15.8352		4.354	9.14443		92.245	14.9593		4.362	7.99988		92.229	15.6229		4.345	8.411		92.233	15.7007		4.366	8.44291
92.216	15.8353		4.362	9.14583		92.233	14.9592		4.37	8.00182		92.212	15.6214		4.358	8.41348		92.216	15.7007		4.375	8.44474
92.2	15.8353		4.37	9.14734		92.216	14.9592		4.383	8.00333		92.195	15.6206		4.37	8.41564		92.2	15.7005		4.387	8.44765
92.183	15.8355		4.379	9.14917		92.195	14.9595		4.391	8.00484		92.183	15.6213		4.383	8.41844		92.187	15.7004		4.395	8.44906
92.166	15.8354		4.391	9.15111		92.175	14.959		4.404	8.00592		92.166	15.6215		4.395	8.42071		92.17	15.6999		4.408	8.451
92.15	15.8353		4.404	9.15284		92.162	14.9588		4.412	8.00743		92.15	15.6215		4.404	8.42286		92.154	15.6996		4.416	8.45315
92.133	15.8354		4.412	9.15413		92.145	14.9588		4.42	8.0084		92.133	15.6213		4.412	8.42491		92.137	15.7013		4.425	8.45509
92.116	15.8351		4.425	9.15575		92.133	14.9589		4.429	8.00948		92.112	15.6212		4.42	8.42739		92.12	15.7013		4.433	8.45682
92.1	15.8351		4.433	9.15683		92.112	14.9588		4.437	8.01077		92.1	15.6205		4.429	8.43041		92.1	15.7014		4.445	8.45897
92.083	15.8346		4.445	9.15855		92.095	14.9593		4.45	8.01217		92.083	15.6198		4.441	8.4331		92.083	15.7028		4.454	8.46167
92.066	15.8353		4.454	9.16006		92.083	14.9598		4.458	8.01336		92.062	15.6191		4.45	8.43461		92.07	15.7005		4.462	8.46296
92.05	15.8366		4.462	9.16179		92.062	14.9598		4.47	8.01411		92.045	15.6185		4.462	8.4372		92.054	15.6996		4.47	8.46447
92.033	15.8343		4.47	9.16329		92.05	14.9599		4.483	8.01487		92.033	15.6191		4.475	8.43968		92.037	15.7007		4.479	8.4663
92.016	15.8329		4.483	9.16437		92.029	14.9601		4.491	8.01648		92.016	15.6198		4.487	8.4414		92.016	15.7015		4.491	8.46824
92	15.8338		4.491	9.1662		92.016	14.9606		4.5	8.01745		92	15.6202		4.491	8.44356		92	15.7003		4.504	8.47051
91.983	15.8341		4.504	9.16728		91.995	14.9599		4.508	8.01778		91.983	15.6211		4.5	8.44658		91.983	15.7002		4.512	8.47191
91.966	15.8348		4.512	9.16922		91.983	14.9604		4.52	8.01907		91.966	15.6184		4.512	8.4483		91.97	15.7014		4.525	8.47374
91.95	15.8322		4.52	9.17073		91.966	14.9603		4.533	8.02036		91.95	15.6185		4.516	8.45046		91.954	15.7003		4.533	8.47633
91.933	15.833		4.529	9.17203		91.945	14.9603		4.545	8.02079		91.933	15.6194		4.529	8.45218		91.937	15.7009		4.545	8.4773
91.916	15.8339		4.541	9.17386		91.929	14.9602		4.554	8.02176		91.916	15.6198		4.541	8.45466		91.92	15.7015		4.554	8.47945
91.895	15.8323		4.55	9.17537		91.912	14.9604		4.562	8.02263		91.9	15.6181		4.55	8.45682		91.904	15.7001		4.566	8.48107
91.879	15.8326		4.562	9.17645		91.895	14.9604		4.575	8.02349		91.883	15.6194		4.558	8.4593		91.887	15.7012		4.575	8.48323
91.866	15.833		4.575	9.17817		91.879	14.9601		4.587	8.02478		91.866	15.619		4.57	8.46178		91.866	15.6997		4.583	8.48495
91.845	15.8312		4.583	9.17946		91.862	14.96		4.591	8.02575		91.85	15.6173		4.579	8.46372		91.85	15.7009		4.591	8.48678
91.829	15.8327		4.591	9.18108		91.85	14.9595		4.6	8.02661		91.833	15.6183		4.587	8.4663		91.833	15.6987		4.604	8.48786
91.812	15.831		4.604	9.1827		91.829	14.9591		4.608	8.02791		91.816	15.6159		4.6	8.46846		91.816	15.6989		4.616	8.4898
91.8	15.8319		4.616	9.18313		91.812	14.9591		4.62	8.02856		91.8	15.6166		4.608	8.47051		91.804	15.6982		4.625	8.49185
91.783	15.8299		4.625	9.18464		91.795	14.9588		4.629	8.02942		91.783	15.6151		4.616	8.47299		91.787	15.6975		4.637	8.49401
91.766	15.8303		4.633	9.18647		91.779	14.9579		4.637	8.0306		91.766	15.6152		4.629	8.47482		91.77	15.6979		4.645	8.49541
91.75	15.8286		4.641	9.18787		91.762	14.9584		4.65	8.03147		91.754	15.6142		4.637	8.47654		91.754	15.6959		4.65	8.49746
91.733	15.8296		4.654	9.18916		91.75	14.9576		4.658	8.03276		91.737	15.6142		4.65	8.47859		91.737	15.6959		4.658	8.49961
91.716	15.8282		4.662	9.19067		91.737	14.9575		4.67	8.03351		91.716	15.6125		4.662	8.48075		91.72	15.6958		4.666	8.5008
91.7	15.8282		4.67	9.19208		91.716	14.9572		4.683	8.03448		91.7	15.6127		4.67	8.48269		91.704	15.6947		4.679	8.50263
91.687	15.8284		4.679	9.19326		91.7	14.9573		4.691	8.03567		91.683	15.6116		4.679	8.48484		91.687	15.6945		4.691	8.50371
91.67	15.8269		4.691	9.19434		91.679	14.9573		4.7	8.03632		91.666	15.6121		4.687	8.48711		91.67	15.6944		4.704	8.50619
91.65	15.8272		4.7	9.19574		91.662	14.9569		4.708	8.03729		91.65	15.611		4.7	8.48818		91.654	15.6936		4.716	8.50813
91.633	15.8265		4.712	9.19682		91.65	14.9564		4.716	8.03826		91.633	15.6108		4.708	8.49077		91.637	15.6933		4.729	8.50964
91.616	15.8258		4.72	9.19822		91.633	14.9558		4.725	8.03901		91.616	15.6111		4.72	8.49282		91.62	15.693		4.737	8.51082
91.6	15.8256		4.733	9.19962		91.616	14.9558		4.737	8.03998		91.6	15.6102		4.733	8.49433		91.604	15.6924		4.745	8.51222
91.583	15.8256		4.741	9.20081		91.6	14.9559		4.745	8.04127		91.583	15.61		4.741	8.49638		91.587	15.6919		4.754	8.51406
91.566	15.8248		4.75	9.20199		91.583	14.9561		4.758	8.04235		91.566	15.6104		4.75	8.49832		91.566	15.6916		4.762	8.516
91.545	15.8244		4.762	9.20318		91.566	14.9557		4.775	8.04343		91.55	15.6098		4.762	8.49994		91.55	15.6912		4.77	8.5175
91.529	15.8239		4.77	9.20404		91.55	14.9557		4.783	8.0444		91.533	15.6091		4.77	8.50188		91.533	15.6906		4.779	8.51944
91.512	15.8238		4.779	9.20577		91.533	14.9551		4.791	8.04537		91.516	15.6088		4.779	8.50338		91.516	15.69		4.787	8.52106
91.495	15.8238		4.791	9.20663		91.52	14.955		4.8	8.04613		91.5	15.6085		4.791	8.50554		91.5	15.6896		4.804	8.52268
91.479	15.8234		4.804	9.20803		91.504	14.9546		4.812	8.04699		91.479	15.6082		4.804	8.50651		91.483	15.6895		4.816	8.52462
91.462	15.8231		4.812	9.20911		91.483	14.9544		4.82	8.04828		91.466	15.6077		4.812	8.50867		91.466	15.6891		4.825	8.52581
91.445	15.8227		4.825	9.21029		91.466	14.9545		4.833	8.04882		91.45	15.6073		4.825	8.51071		91.45	15.689		4.837	8.52764
91.429	15.8224		4.833	9.21191		91.45	14.9542		4.845	8.04893		91.433	15.6072		4.833	8.51255		91.433	15.6892		4.845	8.52904
91.412	15.8222		4.841	9.21299		91.429	14.9543		4.854	8.05065		91.412	15.6071		4.841	8.51449		91.416	15.6891		4.854	8.53055
91.395	15.8219		4.85	9.21407		91.412	14.9542		4.862	8.05184		91.4	15.6073		4.85	8.51643		91.404	15.6892		4.866	8.53238
91.379	15.8213		4.862	9.21568		91.391	14.9538		4.875	8.05249		91.383	15.6074		4.858	8.51794		91.387	15.689		4.875	8.53367
91.366	15.821		4.87	9.21633		91.379	14.9541		4.883	8.05389		91.362	15.6069		4.87	8.51955		91.37	15.6891		4.883	8.53475
91.35	15.8213		4.883	9.21752		91.366	14.9545		4.891	8.05496		91.35	15.6064		4.883	8.52128		91.354	15.689		4.891	8.53626
91.333	15.8216		4.895	9.21859		91.35	14.9538		4.904	8.0554		91.333	15.6066		4.891	8.52322		91.337	15.6888		4.904	8.53766
91.316	15.8215		4.904	9.21989		91.333	14.9536		4.912	8.05615		91.316	15.6071		4.904	8.52483		91.32	15.6883		4.916	8.5396
91.304	15.8211		4.912	9.22129		91.316	14.9536		4.92	8.05647		91.304	15.6067		4.912	8.52667		91.308	15.6886		4.929	8.54068
91.287	15.8205		4.92	9.22226		91.3	14.9537		4.933	8.05787		91.287	15.6065		4.92	8.52775		91.287	15.6885		4.937	8.54251
91.27	15.8207		4.933	9.22301		91.283	14.9542		4.945	8.05874		91.266	15.6064		4.933	8.52979		91.27	15.6888		4.945	8.54359
91.25	15.8198		4.941	9.22431		91.266	14.9544		4.958	8.05971		91.25	15.6062		4.941	8.53141		91.254	15.6881		4.954	8.54456
91.233	15.8199		4.954	9.22582		91.25	14.9544		4.966	8.05992		91.233	15.6058		4.954	8.53281		91.241	15.688		4.962	8.54639
91.212	15.8196		4.962	9.22635		91.233	14.9545		4.975	8.06057		91.216	15.6063		4.962	8.53411		91.22	15.6875		4.975	8.54736
91.195	15.8194		4.97	9.22797		91.216	14.9542		4.983	8.06143		91.204	15.6054		4.975	8.53615		91.204	15.6874		4.987	8.54866
91.179	15.8189		4.983	9.22883		91.195	14.9543		4.991	8.06229		91.187	15.6058		4.983	8.53766		91.187	15.6878		4.995	8.55006
91.166	15.8188		4.991	9.23002		91.183	14.9542		5.004	8.06337		91.166	15.6051		4.991	8.53982		91.175	15.6874		5.008	8.55124
91.15	15.8186		5.004	9.23077		91.166	14.9538		5.012	8.06402		91.15	15.6052		5.004	8.54154		91.154	15.6871		5.016	8.55308
91.133	15.8181		5.012	9.23207		91.145	14.9541		5.02	8.06499		91.137	15.6048		5.012	8.54262		91.137	15.6872		5.029	8.55459
91.116	15.8175		5.02	9.23293		91.129	14.9543		5.029	8.06574		91.116	15.6049		5.025	8.54445		91.12	15.6865		5.037	8.55566
91.1	15.8177		5.029	9.23411		91.112	14.9545		5.037	8.06596		91.1	15.6048		5.033	8.54585		91.104	15.6864		5.045	8.55696
91.083	15.8178		5.041	9.23498		91.095	14.9545		5.045	8.06682		91.079	15.6039		5.041	8.54769		91.087	15.6862		5.058	8.55814
91.066	15.8175		5.05	9.23627		91.083	14.9547		5.058	8.06758		91.062	15.6039		5.054	8.54866		91.07	15.6866		5.066	8.55911
91.05	15.8173		5.058	9.23703		91.066	14.9542		5.07	8.06725		91.05	15.6035		5.066	8.55006		91.054	15.6863		5.075	8.55998
91.033	15.8174		5.07	9.23735		91.05	14.955		5.079	8.06812		91.037	15.6033		5.079	8.55135		91.037	15.6865		5.083	8.5603
91.012	15.8172		5.079	9.23832		91.033	14.9546		5.087	8.06833		91.016	15.6034		5.091	8.55318		91.02	15.6862		5.091	8.56181
90.995	15.817		5.091	9.23864		91.012	14.9548		5.1	8.06876		91	15.6029		5.095	8.55351		91.004	15.686		5.104	8.56235
90.983	15.8171		5.104	9.23918		90.995	14.9552		5.108	8.0693		90.983	15.6029		5.104	8.55426		90.987	15.6861		5.116	8.56321
90.966	15.8172		5.112	9.23994		90.983	14.955		5.12	8.06995		90.962	15.6025		5.112	8.55566		90.97	15.6863		5.129	8.56407
90.95	15.8171		5.12	9.24015		90.966	14.9548		5.133	8.07049		90.945	15.6024		5.12	8.55663		90.954	15.6865		5.137	8.56526
90.933	15.8171		5.129	9.24123		90.95	14.9546		5.141	8.07027		90.933	15.6024		5.133	8.55782		90.937	15.6864		5.145	8.56612
90.916	15.8159		5.137	9.24177		90.933	14.9545		5.15	8.07103		90.916	15.6016		5.145	8.55911		90.92	15.6866		5.154	8.56644
90.9	15.8154		5.15	9.2422		90.916	14.9541		5.162	8.07103		90.9	15.6013		5.154	8.55944		90.9	15.6862		5.166	8.56752
90.883	15.8152		5.158	9.24274		90.904	14.9533		5.17	8.07092		90.887	15.6007		5.162	8.56052		90.887	15.6857		5.175	8.56892
90.866	15.8144		5.166	9.24285		90.883	14.9527		5.183	8.07124		90.87	15.6005		5.175	8.56159		90.87	15.6851		5.187	8.56957
90.85	15.8144		5.175	9.2436		90.866	14.9522		5.191	8.07167		90.854	15.6002		5.183	8.56332		90.854	15.685		5.2	8.57032
90.833	15.8138		5.187	9.24382		90.85	14.9521		5.2	8.07199		90.837	15.6		5.191	8.56407		90.837	15.6844		5.208	8.57097
90.816	15.8135		5.2	9.24446		90.833	14.9516		5.212	8.0721		90.82	15.599		5.2	8.56483		90.82	15.6833		5.216	8.57173
90.8	15.8128		5.212	9.24576		90.816	14.9516		5.22	8.0721		90.8	15.5989		5.212	8.5658		90.804	15.6829		5.225	8.5728
90.779	15.8119		5.22	9.24608		90.8	14.9515		5.233	8.07264		90.783	15.5977		5.22	8.56687		90.787	15.6822		5.237	8.57356
90.762	15.8113		5.233	9.24673		90.783	14.9507		5.241	8.07318		90.766	15.5975		5.229	8.56785		90.77	15.6819		5.245	8.57431
90.75	15.8109		5.241	9.24759		90.766	14.9504		5.254	8.07307		90.754	15.5969		5.237	8.56903		90.754	15.682		5.258	8.57539
90.733	15.8103		5.254	9.24813		90.75	14.9503		5.262	8.07383		90.737	15.5968		5.25	8.56989		90.737	15.6817		5.266	8.57604
90.716	15.8102		5.266	9.24878		90.733	14.9501		5.275	8.07372		90.716	15.5965		5.258	8.57097		90.72	15.6811		5.275	8.57711
90.7	15.8096		5.275	9.24888		90.716	14.9499		5.287	8.07437		90.7	15.5958		5.27	8.57173		90.704	15.6805		5.283	8.57819
90.683	15.8087		5.283	9.24964		90.704	14.9493		5.295	8.07426		90.683	15.5952		5.283	8.57291		90.687	15.68		5.291	8.57862
90.666	15.808		5.295	9.25018		90.687	14.9491		5.308	8.07458		90.666	15.5948		5.287	8.57399		90.67	15.6798		5.304	8.57938
90.645	15.8071		5.304	9.24985		90.67	14.9492		5.312	8.07534		90.65	15.5948		5.3	8.57485		90.654	15.6786		5.316	8.58035
90.633	15.8062		5.312	9.25125		90.65	14.9492		5.32	8.07512		90.633	15.5948		5.312	8.57593		90.633	15.6782		5.329	8.58078
90.616	15.8063		5.325	9.25158		90.633	14.9491		5.329	8.07545		90.616	15.5945		5.32	8.57711		90.616	15.6782		5.337	8.58186
90.6	15.8058		5.337	9.25222		90.616	14.9493		5.341	8.07566		90.6	15.5947		5.333	8.57798		90.6	15.6773		5.345	8.58294
90.583	15.8053		5.345	9.2533		90.6	14.9488		5.345	8.07598		90.583	15.5944		5.341	8.57927		90.583	15.6766		5.354	8.58315
90.566	15.8048		5.358	9.25395		90.583	14.9489		5.358	8.0762		90.566	15.5937		5.354	8.5797		90.566	15.6762		5.366	8.58466
90.545	15.8048		5.366	9.25406		90.566	14.9486		5.37	8.07642		90.55	15.5935		5.362	8.58078		90.55	15.6761		5.379	8.58509
90.529	15.8047		5.383	9.2547		90.545	14.9483		5.383	8.07685		90.533	15.5928		5.37	8.58207		90.533	15.6764		5.391	8.58552
90.516	15.8037		5.395	9.25513		90.529	14.9479		5.395	8.07728		90.516	15.593		5.383	8.58326		90.516	15.6765		5.4	8.5866
90.5	15.8032		5.404	9.25546		90.516	14.9483		5.408	8.0776		90.5	15.5924		5.395	8.58369		90.5	15.676		5.408	8.58725
90.483	15.8035		5.412	9.2561		90.5	14.9482		5.42	8.07825		90.483	15.5922		5.404	8.58466		90.483	15.6753		5.416	8.58865
90.47	15.8029		5.42	9.25686		90.483	14.9478		5.433	8.07836		90.466	15.592		5.412	8.58574		90.466	15.6751		5.425	8.5894
90.454	15.8026		5.429	9.2574		90.47	14.9483		5.437	8.079		90.45	15.5919		5.42	8.58692		90.454	15.6744		5.437	8.58951
90.437	15.802		5.441	9.25761		90.458	14.9486		5.445	8.07911		90.433	15.592		5.433	8.58779		90.437	15.6743		5.445	8.59048
90.42	15.8022		5.45	9.25826		90.437	14.9483		5.454	8.07922		90.416	15.5917		5.445	8.58876		90.425	15.6742		5.458	8.59102
90.4	15.8024		5.458	9.25858		90.42	14.9482		5.466	8.07997		90.404	15.5913		5.454	8.58962		90.408	15.6741		5.47	8.59242
90.383	15.8018		5.47	9.25912		90.404	14.9481		5.475	8.07976		90.387	15.5909		5.462	8.59016		90.387	15.674		5.479	8.59296
90.37	15.802		5.479	9.25945		90.387	14.9477		5.483	8.08051		90.366	15.5909		5.475	8.59124		90.375	15.6737		5.487	8.59361
90.35	15.802		5.487	9.26042		90.366	14.9478		5.491	8.0804		90.354	15.5907		5.479	8.59275		90.354	15.6735		5.5	8.59479
90.333	15.8023		5.495	9.26074		90.35	14.9474		5.5	8.08073		90.337	15.5903		5.491	8.59296		90.337	15.6733		5.508	8.59566
90.316	15.8023		5.504	9.2616		90.333	14.9476		5.512	8.08137		90.316	15.5901		5.5	8.59371		90.32	15.6729		5.516	8.59576
90.304	15.802		5.512	9.26214		90.312	14.9472		5.52	8.0818		90.3	15.5896		5.512	8.59479		90.308	15.6726		5.529	8.59662
90.287	15.8022		5.52	9.26279		90.3	14.9472		5.529	8.08234		90.287	15.5892		5.525	8.59598		90.287	15.6727		5.537	8.59695
90.27	15.8018		5.529	9.26343		90.283	14.9476		5.537	8.08224		90.27	15.589		5.533	8.5963		90.275	15.6727		5.545	8.59803
90.25	15.8015		5.541	9.26419		90.262	14.9473		5.55	8.08277		90.254	15.5891		5.545	8.5976		90.258	15.6724		5.554	8.59857
90.237	15.8011		5.55	9.26451		90.25	14.9473		5.562	8.08299		90.237	15.5885		5.558	8.59878		90.241	15.6725		5.566	8.59997
90.22	15.801		5.558	9.26505		90.237	14.9472		5.57	8.08299		90.216	15.5883		5.566	8.59964		90.225	15.672		5.579	8.60051
90.2	15.801		5.57	9.2657		90.22	14.9472		5.579	8.08288		90.2	15.5884		5.575	8.60072		90.208	15.6724		5.587	8.60061
90.183	15.8013		5.579	9.2657		90.2	14.9473		5.587	8.08407		90.183	15.5878		5.587	8.60158		90.187	15.6724		5.595	8.60169
90.17	15.8015		5.591	9.26688		90.179	14.9477		5.6	8.08493		90.162	15.5876		5.595	8.60277		90.17	15.6721		5.604	8.60201
90.15	15.8013		5.6	9.26699		90.162	14.9479		5.608	8.08493		90.145	15.588		5.604	8.60342		90.154	15.6722		5.616	8.60288
90.133	15.8009		5.608	9.26796		90.145	14.9486		5.62	8.08428		90.129	15.5881		5.612	8.60395		90.137	15.6726		5.625	8.6032
90.116	15.801		5.62	9.26818		90.133	14.9479		5.629	8.08471		90.116	15.5881		5.62	8.60428		90.12	15.6725		5.637	8.60395
90.095	15.8007		5.629	9.26839		90.116	14.9483		5.641	8.08504		90.095	15.5878		5.633	8.60611		90.104	15.6723		5.645	8.60449
90.079	15.8007		5.641	9.26893		90.1	14.9484		5.654	8.08547		90.083	15.588		5.645	8.60654		90.083	15.6721		5.654	8.60546
90.062	15.8007		5.654	9.26904		90.083	14.9486		5.662	8.08547		90.066	15.5877		5.654	8.60708		90.07	15.6723		5.666	8.60611
90.05	15.8004		5.662	9.26969		90.066	14.9481		5.67	8.08558		90.05	15.5875		5.662	8.60816		90.054	15.6713		5.679	8.60719
90.033	15.8007		5.675	9.27023		90.054	14.9483		5.683	8.08568		90.033	15.587		5.67	8.60881		90.037	15.6714		5.687	8.60751
90.02	15.8003		5.683	9.27087		90.037	14.9484		5.695	8.08601		90.016	15.587		5.683	8.60956		90.02	15.6706		5.695	8.60838
90.004	15.8002		5.695	9.27152		90.02	14.9479		5.708	8.08612		90	15.5869		5.691	8.61042		90.004	15.6712		5.708	8.60859
89.987	15.7997		5.704	9.27152		90	14.9477		5.716	8.08601		89.983	15.5865		5.7	8.6115		89.983	15.671		5.72	8.60924
89.97	15.7995		5.716	9.27249		89.983	14.9472		5.729	8.08622		89.966	15.5858		5.708	8.61215		89.97	15.6707		5.729	8.61031
89.954	15.799		5.729	9.27249		89.966	14.9465		5.737	8.08633		89.95	15.5852		5.72	8.61279		89.954	15.6702		5.737	8.61064
89.937	15.7982		5.737	9.27303		89.95	14.9459		5.745	8.08719		89.937	15.5853		5.733	8.61312		89.937	15.6696		5.75	8.61193
89.92	15.7977		5.745	9.27357		89.933	14.946		5.754	8.08698		89.92	15.5848		5.745	8.61398		89.92	15.6691		5.758	8.61269
89.904	15.7972		5.754	9.27389		89.916	14.9454		5.762	8.08709		89.9	15.5842		5.754	8.61463		89.904	15.6682		5.77	8.61333
89.887	15.7967		5.766	9.27443		89.9	14.9449		5.77	8.08773		89.887	15.5842		5.762	8.6156		89.887	15.6677		5.779	8.61463
89.87	15.7956		5.779	9.27518		89.883	14.9443		5.779	8.08838		89.866	15.5841		5.77	8.61635		89.87	15.6668		5.787	8.61441
89.854	15.795		5.787	9.2754		89.866	14.9438		5.791	8.08827		89.85	15.5836		5.783	8.61732		89.854	15.6665		5.8	8.61517
89.833	15.7949		5.8	9.27562		89.85	14.9435		5.804	8.0886		89.837	15.5827		5.795	8.61818		89.837	15.6661		5.812	8.6156
89.816	15.7936		5.808	9.27615		89.833	14.9431		5.812	8.0887		89.82	15.5825		5.804	8.61894		89.82	15.6661		5.82	8.61614
89.804	15.7936		5.82	9.27659		89.816	14.9428		5.82	8.08946		89.804	15.5816		5.812	8.61969		89.8	15.6656		5.829	8.61689
89.787	15.7927		5.825	9.27691		89.8	14.9425		5.837	8.08946		89.783	15.5815		5.825	8.62012		89.783	15.665		5.833	8.61743
89.77	15.792		5.833	9.27745		89.783	14.942		5.85	8.08881		89.766	15.5803		5.833	8.62077		89.77	15.6648		5.845	8.61775
89.754	15.7918		5.841	9.27756		89.766	14.9421		5.858	8.08913		89.75	15.5796		5.845	8.62088		89.754	15.6642		5.858	8.61808
89.733	15.7916		5.854	9.27756		89.75	14.942		5.87	8.08903		89.733	15.5796		5.854	8.62153		89.737	15.6641		5.866	8.61786
89.716	15.7914		5.862	9.2781		89.733	14.9418		5.875	8.08849		89.712	15.5796		5.866	8.62228		89.72	15.6642		5.879	8.61872
89.7	15.7909		5.87	9.27831		89.72	14.9419		5.883	8.08881		89.695	15.5785		5.875	8.6225		89.7	15.664		5.891	8.61872
89.683	15.79		5.883	9.27863		89.7	14.9416		5.895	8.0886		89.679	15.5785		5.887	8.62282		89.683	15.6629		5.9	8.61905
89.666	15.7895		5.895	9.27788		89.679	14.9414		5.904	8.08773		89.666	15.5782		5.9	8.6226		89.666	15.6631		5.912	8.61894
89.65	15.7892		5.908	9.2782		89.662	14.9411		5.916	8.08784		89.65	15.5774		5.908	8.62293		89.65	15.6624		5.92	8.61883
89.629	15.789		5.916	9.27874		89.645	14.941		5.925	8.08762		89.633	15.577		5.916	8.62347		89.633	15.6624		5.929	8.61905
89.612	15.7886		5.929	9.27853		89.629	14.9409		5.933	8.08784		89.616	15.5767		5.925	8.62368		89.62	15.6623		5.937	8.61959
89.6	15.788		5.937	9.27885		89.616	14.94		5.941	8.0873		89.604	15.5763		5.933	8.62379		89.604	15.6616		5.95	8.62002
89.587	15.7875		5.945	9.27939		89.604	14.9405		5.954	8.08676		89.583	15.5759		5.941	8.62401		89.587	15.6609		5.954	8.62002
89.57	15.788		5.954	9.27917		89.587	14.9403		5.966	8.08709		89.566	15.5755		5.954	8.62433		89.57	15.6612		5.962	8.62023
89.554	15.7873		5.966	9.27982		89.57	14.9398		5.975	8.08687		89.55	15.5753		5.966	8.62465		89.554	15.661		5.975	8.62056
89.537	15.7873		5.975	9.27982		89.55	14.9402		5.987	8.08633		89.533	15.5754		5.975	8.62541		89.537	15.6607		5.987	8.62056
89.516	15.7871		5.987	9.27982		89.533	14.9398		5.995	8.08633		89.516	15.5753		5.987	8.62541		89.52	15.6603		5.995	8.6212
89.504	15.7873		6	9.2796		89.516	14.9402		6.004	8.08558		89.5	15.5752		5.995	8.62508		89.504	15.6603		6.004	8.62163
89.487	15.7869		6.008	9.28014		89.5	14.9397		6.016	8.0859		89.483	15.5748		6.008	8.62605		89.487	15.6602		6.012	8.62153
89.47	15.7866		6.016	9.28057		89.487	14.9395		6.025	8.08515		89.466	15.5746		6.016	8.62638		89.47	15.66		6.02	8.62153
89.454	15.7869		6.025	9.28025		89.47	14.9399		6.037	8.08525		89.45	15.5747		6.029	8.62638		89.454	15.6593		6.033	8.62217
89.437	15.7866		6.033	9.28014		89.454	14.9397		6.045	8.08536		89.437	15.5745		6.037	8.62702		89.437	15.6597		6.045	8.62271
89.42	15.7863		6.05	9.28101		89.437	14.9398		6.054	8.08471		89.42	15.5742		6.05	8.62778		89.42	15.6597		6.058	8.6226
89.4	15.7866		6.058	9.28057		89.416	14.9402		6.062	8.08439		89.4	15.5739		6.058	8.62799		89.404	15.6597		6.066	8.62293
89.383	15.7867		6.07	9.28101		89.4	14.9399		6.07	8.08407		89.383	15.5741		6.066	8.62918		89.387	15.6595		6.075	8.62314
89.366	15.7866		6.083	9.28154		89.379	14.9397		6.083	8.08461		89.366	15.5737		6.075	8.62929		89.37	15.6593		6.087	8.62368
89.35	15.7864		6.091	9.28197		89.362	14.9397		6.095	8.08418		89.35	15.5737		6.083	8.62961		89.354	15.6596		6.095	8.62422
89.333	15.7866		6.1	9.2823		89.345	14.94		6.104	8.08418		89.333	15.573		6.095	8.6295		89.337	15.6591		6.108	8.62411
89.32	15.7862		6.104	9.28241		89.329	14.94		6.116	8.08385		89.316	15.5732		6.108	8.62972		89.32	15.659		6.116	8.62476
89.3	15.7862		6.116	9.2823		89.316	14.9398		6.125	8.08407		89.3	15.5729		6.116	8.63069		89.304	15.6588		6.129	8.62508
89.283	15.7861		6.125	9.28262		89.3	14.9399		6.137	8.08407		89.283	15.5723		6.129	8.63112		89.283	15.6591		6.137	8.62541
89.266	15.7861		6.137	9.28262		89.283	14.9393		6.145	8.08428		89.266	15.5724		6.137	8.63123		89.266	15.6586		6.145	8.62562
89.25	15.7858		6.15	9.28305		89.27	14.939		6.154	8.08418		89.25	15.5723		6.15	8.63155		89.25	15.6586		6.158	8.62659
89.233	15.786		6.158	9.28327		89.254	14.9393		6.166	8.08375		89.233	15.5717		6.158	8.63252		89.237	15.6581		6.166	8.62692
89.216	15.7856		6.166	9.28349		89.237	14.9391		6.175	8.08418		89.216	15.5713		6.17	8.63284		89.216	15.6578		6.179	8.62767
89.195	15.7856		6.179	9.28392		89.216	14.939		6.187	8.08407		89.2	15.5712		6.179	8.63295		89.2	15.6575		6.187	8.62789
89.183	15.7856		6.187	9.28392		89.2	14.9392		6.195	8.08461		89.183	15.5711		6.187	8.63327		89.187	15.6577		6.2	8.62842
89.17	15.7858		6.2	9.28413		89.183	14.9392		6.204	8.08407		89.17	15.5706		6.195	8.63327		89.166	15.6574		6.208	8.62853
89.154	15.7858		6.212	9.28489		89.162	14.939		6.216	8.08364		89.15	15.5708		6.204	8.63371		89.154	15.6572		6.216	8.62832
89.133	15.7856		6.22	9.28478		89.154	14.9389		6.229	8.08407		89.133	15.5706		6.212	8.63392		89.137	15.6568		6.229	8.62896
89.116	15.785		6.233	9.28499		89.137	14.9391		6.241	8.08364		89.116	15.57		6.225	8.63381		89.12	15.6567		6.241	8.62907
89.1	15.7851		6.245	9.28532		89.12	14.9388		6.254	8.08418		89.1	15.57		6.237	8.63457		89.104	15.6567		6.25	8.62918
89.083	15.7851		6.25	9.28553		89.104	14.9387		6.262	8.0845		89.083	15.57		6.25	8.63457		89.087	15.657		6.258	8.62972
89.07	15.7846		6.258	9.28521		89.087	14.9391		6.27	8.08471		89.066	15.5698		6.258	8.63468		89.07	15.6572		6.27	8.62993
89.054	15.7845		6.27	9.28543		89.066	14.939		6.279	8.08461		89.05	15.5694		6.266	8.63522		89.054	15.6571		6.283	8.6308
89.033	15.7837		6.279	9.28607		89.05	14.9393		6.283	8.08471		89.033	15.569		6.275	8.63543		89.033	15.6568		6.291	8.6309
89.016	15.7833		6.291	9.2864		89.033	14.939		6.291	8.0845		89.02	15.5687		6.287	8.63651		89.016	15.6564		6.3	8.6309
89.004	15.7825		6.295	9.2865		89.02	14.9383		6.304	8.08418		89.004	15.568		6.295	8.63651		89.004	15.6561		6.312	8.63134
88.983	15.7819		6.308	9.28672		89	14.938		6.316	8.08428		88.983	15.5677		6.308	8.63662		88.987	15.6556		6.32	8.63144
88.966	15.7816		6.32	9.28726		88.983	14.9376		6.325	8.08428		88.966	15.5671		6.316	8.63694		88.97	15.6554		6.333	8.63198
88.95	15.7807		6.329	9.28736		88.966	14.9372		6.337	8.08428		88.95	15.5665		6.325	8.63694		88.954	15.6552		6.341	8.6322
88.937	15.7803		6.341	9.2878		88.95	14.9375		6.35	8.08493		88.933	15.566		6.333	8.63748		88.937	15.6546		6.35	8.63274
88.92	15.7795		6.35	9.28769		88.933	14.9376		6.358	8.08461		88.916	15.5657		6.345	8.63802		88.92	15.6544		6.362	8.63349
88.904	15.7794		6.358	9.28823		88.912	14.937		6.366	8.08482		88.895	15.565		6.358	8.63834		88.904	15.6539		6.37	8.63274
88.883	15.7791		6.366	9.28812		88.9	14.9368		6.375	8.08515		88.883	15.5651		6.366	8.63888		88.887	15.6538		6.379	8.63317
88.866	15.7788		6.379	9.28866		88.883	14.9364		6.383	8.08471		88.866	15.5647		6.375	8.63866		88.87	15.6535		6.387	8.63306
88.845	15.7784		6.387	9.28812		88.866	14.936		6.395	8.08504		88.845	15.5641		6.387	8.63985		88.854	15.653		6.395	8.63338
88.829	15.778		6.4	9.28855		88.85	14.9358		6.404	8.08536		88.833	15.5641		6.4	8.63996		88.837	15.6529		6.404	8.63403
88.812	15.7773		6.404	9.28877		88.833	14.9356		6.412	8.08547		88.816	15.5635		6.408	8.64039		88.82	15.6524		6.412	8.63424
88.8	15.7767		6.416	9.28931		88.816	14.9352		6.42	8.08601		88.795	15.5632		6.416	8.64136		88.804	15.6519		6.425	8.63435
88.783	15.7764		6.425	9.28963		88.8	14.935		6.433	8.08601		88.783	15.5628		6.425	8.64157		88.787	15.6514		6.433	8.63489
88.766	15.7763		6.437	9.28941		88.783	14.9347		6.445	8.08601		88.766	15.5622		6.437	8.64201		88.77	15.6515		6.445	8.63543
88.75	15.7761		6.445	9.29038		88.762	14.9347		6.454	8.08644		88.75	15.5619		6.445	8.64244		88.754	15.651		6.454	8.63532
88.733	15.7756		6.454	9.29049		88.745	14.9343		6.462	8.08644		88.733	15.5619		6.458	8.64244		88.737	15.6507		6.466	8.635
88.72	15.7744		6.462	9.29071		88.733	14.9338		6.475	8.08666		88.72	15.5615		6.466	8.64352		88.72	15.6509		6.475	8.63543
88.704	15.7744		6.475	9.29092		88.716	14.934		6.483	8.08633		88.704	15.5616		6.475	8.64362		88.7	15.6504		6.487	8.63608
88.683	15.7736		6.487	9.29092		88.704	14.9335		6.495	8.08687		88.687	15.5613		6.483	8.64427		88.683	15.6502		6.495	8.6364
88.666	15.7735		6.5	9.29125		88.683	14.9336		6.504	8.08687		88.675	15.5615		6.495	8.64427		88.67	15.6498		6.504	8.63662
88.654	15.7735		6.508	9.29157		88.666	14.9331		6.512	8.08676		88.658	15.5607		6.508	8.64416		88.654	15.6494		6.516	8.6364
88.637	15.7733		6.52	9.29179		88.654	14.9331		6.525	8.08719		88.637	15.5604		6.512	8.64503		88.637	15.6494		6.525	8.63673
88.616	15.7729		6.529	9.29232		88.637	14.9326		6.533	8.08698		88.62	15.5597		6.52	8.64513		88.62	15.6493		6.537	8.63737
88.6	15.7724		6.537	9.29243		88.616	14.9325		6.545	8.08719		88.604	15.5597		6.533	8.64481		88.604	15.6491		6.55	8.63748
88.583	15.7725		6.545	9.29232		88.6	14.9326		6.558	8.08741		88.583	15.5594		6.545	8.64556		88.587	15.649		6.562	8.63834
88.566	15.7725		6.558	9.29286		88.583	14.9326		6.566	8.08741		88.566	15.5593		6.558	8.64546		88.57	15.6484		6.57	8.63823
88.55	15.7723		6.566	9.29254		88.566	14.9324		6.575	8.08762		88.55	15.5584		6.566	8.64599		88.55	15.6483		6.579	8.6391
88.533	15.7724		6.575	9.29297		88.554	14.9327		6.583	8.08773		88.533	15.558		6.575	8.64599		88.533	15.6477		6.591	8.63899
88.516	15.7728		6.583	9.29308		88.537	14.9324		6.595	8.08795		88.516	15.5578		6.583	8.64589		88.516	15.6478		6.604	8.63877
88.5	15.7728		6.595	9.29351		88.516	14.932		6.608	8.08827		88.5	15.5577		6.595	8.64675		88.504	15.6473		6.612	8.63888
88.483	15.7721		6.608	9.29308		88.5	14.9324		6.62	8.08784		88.483	15.5577		6.604	8.64632		88.483	15.6475		6.62	8.6392
88.462	15.7722		6.62	9.29275		88.479	14.9325		6.629	8.08762		88.466	15.5576		6.62	8.64675		88.47	15.6473		6.629	8.63888
88.45	15.7719		6.629	9.29286		88.466	14.9329		6.641	8.08741		88.45	15.5572		6.629	8.64653		88.454	15.6467		6.641	8.63899
88.437	15.7715		6.641	9.29319		88.45	14.933		6.645	8.08709		88.433	15.5574		6.641	8.64653		88.437	15.6466		6.654	8.63834
88.416	15.7715		6.654	9.29265		88.433	14.933		6.658	8.08687		88.416	15.5572		6.65	8.64696		88.416	15.6467		6.662	8.63834
88.4	15.7715		6.658	9.29308		88.416	14.9329		6.666	8.08666		88.4	15.5573		6.658	8.64675		88.404	15.6464		6.675	8.63791
88.383	15.771		6.67	9.29243		88.4	14.9325		6.679	8.08676		88.383	15.5573		6.666	8.64718		88.387	15.6464		6.687	8.63845
88.362	15.771		6.679	9.29275		88.383	14.9324		6.687	8.08687		88.366	15.557		6.679	8.64707		88.37	15.646		6.695	8.63845
88.35	15.7709		6.691	9.29211		88.362	14.9321		6.695	8.08622		88.345	15.5574		6.687	8.64718		88.354	15.6458		6.704	8.63802
88.333	15.7704		6.7	9.292		88.345	14.9324		6.708	8.0859		88.333	15.5568		6.695	8.64761		88.337	15.6459		6.712	8.63802
88.316	15.7704		6.712	9.29168		88.329	14.9323		6.716	8.08525		88.316	15.5568		6.708	8.64707		88.32	15.6461		6.72	8.63802
88.3	15.7701		6.72	9.29125		88.312	14.9323		6.725	8.08515		88.304	15.5566		6.72	8.64718		88.3	15.6455		6.733	8.63813
88.287	15.7704		6.729	9.29114		88.3	14.9325		6.737	8.08515		88.287	15.5566		6.729	8.64729		88.287	15.6457		6.745	8.63856
88.27	15.7703		6.737	9.29103		88.283	14.9327		6.75	8.08461		88.27	15.5565		6.737	8.64718		88.27	15.6455		6.754	8.63823
88.258	15.7701		6.75	9.29168		88.262	14.9323		6.758	8.08482		88.254	15.5561		6.745	8.64783		88.254	15.6456		6.766	8.6378
88.237	15.7702		6.762	9.29125		88.25	14.9326		6.766	8.08461		88.237	15.5556		6.754	8.64718		88.237	15.6456		6.775	8.6377
88.22	15.7701		6.775	9.29125		88.233	14.9329		6.779	8.08461		88.22	15.5552		6.766	8.64761		88.225	15.6453		6.779	8.63823
88.2	15.7696		6.783	9.29135		88.216	14.9334		6.787	8.08428		88.204	15.5549		6.779	8.64783		88.204	15.645		6.787	8.63823
88.183	15.7696		6.787	9.29146		88.195	14.9328		6.795	8.08418		88.187	15.5549		6.787	8.64783		88.187	15.645		6.795	8.63834
88.166	15.7695		6.795	9.29092		88.179	14.9331		6.804	8.08439		88.17	15.5546		6.795	8.64783		88.17	15.6452		6.804	8.63813
88.15	15.7697		6.808	9.29135		88.166	14.9328		6.812	8.08385		88.15	15.5546		6.808	8.64815		88.154	15.6446		6.82	8.63856
88.133	15.769		6.816	9.29135		88.15	14.9327		6.825	8.08364		88.133	15.5547		6.816	8.64837		88.137	15.6446		6.833	8.63845
88.116	15.7692		6.829	9.29103		88.133	14.9327		6.837	8.08342		88.116	15.5542		6.829	8.64847		88.12	15.6445		6.841	8.63856
88.104	15.7691		6.837	9.29092		88.116	14.9323		6.845	8.08375		88.1	15.5541		6.841	8.64815		88.104	15.6446		6.854	8.63856
88.087	15.7684		6.85	9.2906		88.1	14.9325		6.858	8.08375		88.083	15.554		6.85	8.64837		88.087	15.6444		6.862	8.63834
88.066	15.7679		6.858	9.29071		88.087	14.9325		6.866	8.08256		88.066	15.5533		6.854	8.64826		88.07	15.6441		6.87	8.63888
88.05	15.7673		6.87	9.29038		88.07	14.9323		6.875	8.0831		88.05	15.553		6.862	8.64869		88.054	15.6434		6.879	8.63866
88.037	15.7664		6.879	9.29038		88.054	14.9317		6.883	8.08267		88.033	15.5528		6.87	8.64858		88.037	15.6435		6.887	8.63899
88.016	15.7659		6.887	9.29006		88.033	14.9317		6.895	8.08256		88.016	15.5517		6.879	8.6489		88.02	15.6432		6.9	8.63866
88	15.7655		6.895	9.29006		88.016	14.9315		6.904	8.08245		88	15.5508		6.891	8.64912		88.004	15.6427		6.908	8.63856
87.983	15.7647		6.908	9.29017		88	14.9311		6.916	8.08245		87.983	15.5503		6.904	8.6488		87.983	15.6423		6.92	8.63899
87.962	15.7646		6.916	9.28963		87.983	14.9306		6.925	8.08245		87.966	15.5497		6.912	8.64923		87.97	15.6419		6.929	8.63899
87.945	15.7637		6.929	9.28963		87.966	14.9301		6.933	8.08224		87.95	15.5491		6.925	8.64912		87.95	15.6412		6.941	8.63942
87.929	15.7635		6.941	9.28995		87.95	14.9298		6.945	8.08234		87.929	15.5484		6.937	8.64923		87.933	15.6406		6.95	8.6391
87.912	15.7632		6.95	9.28974		87.929	14.9287		6.958	8.08234		87.912	15.5483		6.945	8.64966		87.916	15.6405		6.958	8.63974
87.895	15.7628		6.962	9.29017		87.912	14.9286		6.966	8.08256		87.9	15.5478		6.954	8.64944		87.9	15.6401		6.966	8.63899
87.883	15.7622		6.97	9.29038		87.895	14.928		6.975	8.08256		87.883	15.5477		6.966	8.6502		87.883	15.6395		6.975	8.63888
87.866	15.7613		6.979	9.29038		87.879	14.9281		6.987	8.08256		87.866	15.5474		6.979	8.64977		87.87	15.6393		6.991	8.6392
87.845	15.7608		6.991	9.29017		87.862	14.9278		6.995	8.08277		87.854	15.5467		6.987	8.64987		87.858	15.6389		7	8.63931
87.837	15.7604		7.004	9.2906		87.845	14.9276		7.008	8.0831		87.841	15.5462		7	8.64987		87.841	15.6383		7.012	8.63953
87.82	15.7597		7.012	9.29071		87.833	14.9269		7.02	8.08267		87.82	15.5463		7.008	8.65031		87.825	15.6382		7.02	8.63953
87.804	15.759		7.02	9.29081		87.816	14.9271		7.029	8.08224		87.804	15.5459		7.016	8.65063		87.804	15.6381		7.033	8.63985
87.787	15.7592		7.033	9.29114		87.804	14.9269		7.037	8.08234		87.787	15.5462		7.029	8.65063		87.787	15.6372		7.041	8.64007
87.77	15.759		7.041	9.29081		87.787	14.9269		7.045	8.08213		87.77	15.5458		7.037	8.65041		87.77	15.6375		7.05	8.64007
87.754	15.7587		7.05	9.29103		87.77	14.927		7.054	8.08267		87.754	15.5456		7.045	8.65052		87.758	15.6374		7.062	8.64028
87.733	15.7589		7.058	9.29157		87.75	14.9266		7.066	8.08202		87.737	15.5454		7.058	8.64987		87.741	15.6366		7.07	8.63996
87.716	15.7584		7.07	9.29146		87.733	14.9261		7.075	8.0817		87.72	15.5452		7.066	8.65063		87.725	15.6366		7.079	8.63996
87.704	15.7579		7.083	9.292		87.716	14.9266		7.087	8.08191		87.7	15.5449		7.079	8.65052		87.704	15.6364		7.087	8.64028
87.683	15.7579		7.091	9.29179		87.7	14.9266		7.095	8.08127		87.683	15.5445		7.087	8.64987		87.687	15.6362		7.1	8.64039
87.666	15.7574		7.104	9.29168		87.679	14.9262		7.108	8.08137		87.666	15.5444		7.1	8.65009		87.666	15.6358		7.108	8.64071
87.65	15.7576		7.112	9.29211		87.662	14.9262		7.116	8.08116		87.654	15.5443		7.112	8.65041		87.654	15.6352		7.116	8.64104
87.633	15.7572		7.125	9.29232		87.65	14.926		7.125	8.08105		87.637	15.5438		7.12	8.65041		87.637	15.635		7.129	8.64114
87.616	15.7567		7.133	9.292		87.629	14.9265		7.137	8.08159		87.62	15.5435		7.129	8.65085		87.62	15.6344		7.137	8.64093
87.6	15.7564		7.145	9.292		87.616	14.927		7.145	8.08073		87.6	15.5436		7.141	8.65063		87.604	15.6344		7.15	8.64147
87.579	15.7558		7.154	9.29211		87.6	14.9267		7.158	8.08062		87.583	15.5434		7.15	8.65128		87.587	15.6348		7.162	8.64125
87.562	15.7554		7.162	9.29265		87.579	14.9269		7.17	8.08051		87.562	15.5433		7.158	8.65117		87.566	15.6344		7.17	8.64136
87.545	15.755		7.175	9.29286		87.566	14.9269		7.179	8.08062		87.545	15.543		7.17	8.65128		87.55	15.634		7.183	8.64147
87.533	15.7549		7.183	9.29222		87.55	14.9265		7.191	8.08029		87.533	15.5428		7.183	8.6516		87.533	15.6343		7.191	8.64179
87.52	15.7547		7.195	9.29254		87.533	14.9262		7.2	8.08051		87.512	15.5425		7.191	8.65128		87.516	15.6343		7.204	8.64157
87.5	15.7543		7.204	9.29189		87.516	14.9264		7.208	8.08008		87.495	15.5426		7.2	8.65171		87.5	15.6341		7.208	8.64147
87.483	15.7544		7.212	9.29222		87.5	14.9268		7.22	8.07986		87.479	15.5424		7.212	8.65182		87.483	15.6342		7.22	8.6419
87.466	15.7546		7.22	9.29286		87.483	14.9262		7.229	8.07986		87.462	15.5419		7.225	8.6516		87.47	15.6344		7.229	8.64211
87.45	15.7544		7.229	9.29286		87.462	14.926		7.237	8.08029		87.445	15.5418		7.233	8.65225		87.454	15.6344		7.241	8.64233
87.433	15.7544		7.237	9.29297		87.45	14.9264		7.245	8.07986		87.433	15.5418		7.237	8.65203		87.433	15.634		7.254	8.64287
87.42	15.7539		7.25	9.29275		87.433	14.926		7.258	8.07986		87.42	15.5419		7.245	8.65268		87.42	15.6339		7.266	8.64298
87.4	15.7536		7.258	9.29243		87.416	14.9265		7.266	8.07997		87.404	15.5421		7.258	8.65246		87.408	15.634		7.275	8.64352
87.383	15.7536		7.27	9.29275		87.4	14.9268		7.275	8.07965		87.387	15.5414		7.266	8.65333		87.387	15.6335		7.283	8.64298
87.366	15.7536		7.279	9.29265		87.383	14.9265		7.283	8.0804		87.37	15.5411		7.279	8.65322		87.37	15.6334		7.295	8.64308
87.354	15.7536		7.287	9.29329		87.366	14.9264		7.291	8.07943		87.35	15.5413		7.291	8.65333		87.354	15.6331		7.304	8.64319
87.337	15.7538		7.295	9.29329		87.35	14.9268		7.3	8.08008		87.329	15.5414		7.3	8.65376		87.337	15.6329		7.312	8.64352
87.32	15.7537		7.308	9.29329		87.333	14.9261		7.312	8.07997		87.316	15.5411		7.308	8.65386		87.32	15.6327		7.32	8.64405
87.3	15.7539		7.325	9.29394		87.316	14.9259		7.32	8.07943		87.295	15.5412		7.32	8.65376		87.304	15.6327		7.333	8.64384
87.283	15.7542		7.333	9.29416		87.304	14.9259		7.333	8.07933		87.283	15.541		7.329	8.65397		87.287	15.6326		7.341	8.64427
87.27	15.7541		7.341	9.29416		87.287	14.9257		7.345	8.07911		87.266	15.5412		7.341	8.65397		87.27	15.6328		7.354	8.6447
87.25	15.7541		7.354	9.29459		87.27	14.926		7.358	8.07954		87.25	15.5414		7.35	8.6544		87.258	15.6332		7.362	8.64449
87.237	15.754		7.362	9.2947		87.25	14.926		7.37	8.07911		87.237	15.5414		7.362	8.6544		87.241	15.6329		7.375	8.64546
87.22	15.754		7.375	9.29459		87.233	14.9261		7.379	8.07922		87.22	15.5413		7.375	8.65473		87.225	15.6323		7.383	8.64481
87.2	15.7538		7.383	9.29491		87.216	14.9256		7.391	8.079		87.2	15.5408		7.383	8.65494		87.208	15.6326		7.391	8.64535
87.183	15.7535		7.391	9.29513		87.2	14.9254		7.4	8.07857		87.187	15.5406		7.391	8.65505		87.191	15.6324		7.4	8.64524
87.166	15.7535		7.4	9.29523		87.183	14.9264		7.408	8.07889		87.17	15.5408		7.4	8.65494		87.17	15.6325		7.412	8.64546
87.15	15.7532		7.408	9.29523		87.162	14.9265		7.42	8.07879		87.154	15.5412		7.408	8.65559		87.154	15.6324		7.42	8.64556
87.137	15.7533		7.42	9.29534		87.145	14.9257		7.433	8.07814		87.133	15.5415		7.42	8.6558		87.137	15.6327		7.433	8.64556
87.116	15.753		7.429	9.29566		87.133	14.926		7.441	8.07857		87.116	15.5412		7.433	8.6558		87.12	15.632		7.445	8.64546
87.104	15.753		7.441	9.29545		87.116	14.9256		7.45	8.07857		87.1	15.5414		7.441	8.65559		87.104	15.6321		7.454	8.64567
87.087	15.7525		7.45	9.29513		87.095	14.9257		7.458	8.07868		87.083	15.5404		7.454	8.65602		87.087	15.6321		7.462	8.64556
87.07	15.7516		7.462	9.29556		87.083	14.9257		7.47	8.07803		87.07	15.5397		7.462	8.65634		87.066	15.6319		7.475	8.64546
87.05	15.7508		7.47	9.29566		87.066	14.9254		7.483	8.07803		87.054	15.5389		7.47	8.65613		87.05	15.6314		7.491	8.64578
87.037	15.7507		7.483	9.29577		87.05	14.9246		7.491	8.07803		87.033	15.5383		7.479	8.65667		87.033	15.6312		7.5	8.64556
87.016	15.7504		7.495	9.29599		87.033	14.9243		7.504	8.07836		87.016	15.5381		7.491	8.6572		87.02	15.6306		7.508	8.64589
87.004	15.7497		7.504	9.2962		87.02	14.9243		7.512	8.07782		87	15.5382		7.504	8.65742		87.004	15.63		7.516	8.64589
86.987	15.7495		7.512	9.29696		87.004	14.9241		7.525	8.0776		86.983	15.5373		7.516	8.65731		86.987	15.6295		7.525	8.64589
86.966	15.7488		7.516	9.2962		86.987	14.9241		7.533	8.07771		86.966	15.537		7.525	8.65742		86.97	15.6293		7.537	8.64556
86.95	15.748		7.529	9.29642		86.97	14.9241		7.541	8.07771		86.954	15.5366		7.533	8.65764		86.954	15.6285		7.545	8.64621
86.933	15.7477		7.541	9.29696		86.954	14.9239		7.554	8.07728		86.937	15.5361		7.541	8.65742		86.937	15.6285		7.55	8.6461
86.916	15.7471		7.55	9.29739		86.937	14.9229		7.562	8.07749		86.92	15.5357		7.55	8.65742		86.925	15.6282		7.558	8.64632
86.904	15.7467		7.558	9.29771		86.916	14.9227		7.57	8.0776		86.904	15.5352		7.562	8.65785		86.908	15.6277		7.566	8.64621
86.887	15.746		7.57	9.29707		86.904	14.9224		7.583	8.07717		86.887	15.5349		7.575	8.65796		86.891	15.6277		7.579	8.64632
86.866	15.7461		7.579	9.2975		86.887	14.9221		7.591	8.07782		86.87	15.5341		7.583	8.65818		86.87	15.6272		7.591	8.64653
86.854	15.746		7.591	9.29814		86.87	14.9221		7.604	8.07771		86.854	15.5341		7.591	8.65807		86.854	15.6264		7.604	8.64707
86.833	15.7456		7.6	9.29771		86.854	14.9216		7.612	8.0776		86.837	15.5335		7.604	8.65828		86.837	15.6264		7.612	8.64718
86.816	15.7457		7.612	9.2975		86.837	14.9213		7.62	8.07717		86.816	15.5332		7.612	8.65807		86.82	15.6266		7.62	8.64664
86.804	15.7451		7.62	9.29793		86.82	14.9212		7.629	8.07663		86.8	15.5332		7.625	8.65828		86.808	15.626		7.633	8.64664
86.787	15.7449		7.633	9.29782		86.804	14.9213		7.641	8.07685		86.783	15.5329		7.629	8.65871		86.791	15.6256		7.645	8.64686
86.766	15.7449		7.645	9.29782		86.783	14.921		7.654	8.07695		86.766	15.5326		7.641	8.65861		86.775	15.6258		7.658	8.64729
86.75	15.7442		7.654	9.29771		86.766	14.921		7.662	8.07663		86.75	15.5323		7.654	8.65861		86.754	15.6253		7.67	8.64664
86.737	15.7441		7.658	9.29793		86.754	14.9207		7.67	8.07706		86.733	15.5325		7.662	8.65915		86.737	15.6255		7.679	8.64696
86.72	15.7442		7.67	9.29858		86.733	14.9209		7.679	8.07674		86.716	15.5318		7.67	8.65925		86.716	15.6254		7.683	8.64707
86.704	15.7438		7.679	9.29836		86.716	14.9205		7.695	8.07674		86.7	15.532		7.683	8.65915		86.7	15.625		7.691	8.6475
86.683	15.743		7.687	9.29879		86.7	14.9202		7.704	8.07663		86.683	15.5318		7.691	8.65871		86.683	15.6251		7.704	8.6475
86.666	15.7428		7.7	9.29944		86.679	14.9204		7.716	8.07652		86.666	15.5313		7.7	8.65915		86.67	15.6252		7.712	8.64772
86.65	15.7423		7.712	9.29868		86.662	14.9206		7.725	8.07695		86.654	15.5313		7.708	8.65947		86.658	15.6251		7.72	8.64761
86.633	15.7419		7.72	9.29901		86.65	14.9204		7.733	8.0762		86.637	15.5311		7.72	8.65947		86.637	15.625		7.733	8.6475
86.616	15.7416		7.733	9.29901		86.633	14.9203		7.741	8.07631		86.616	15.5311		7.733	8.65936		86.62	15.6245		7.745	8.6474
86.6	15.7415		7.745	9.29944		86.62	14.9205		7.75	8.07598		86.604	15.5314		7.741	8.65958		86.604	15.6245		7.758	8.64729
86.587	15.7414		7.754	9.29965		86.604	14.9203		7.762	8.07566		86.583	15.5312		7.75	8.65979		86.583	15.6241		7.762	8.64772
86.57	15.7417		7.762	9.29912		86.583	14.9203		7.77	8.07534		86.566	15.5306		7.758	8.66012		86.566	15.6243		7.775	8.64804
86.554	15.7416		7.77	9.29955		86.566	14.9205		7.779	8.07566		86.55	15.5307		7.77	8.66012		86.55	15.6242		7.787	8.64794
86.537	15.7412		7.783	9.29955		86.55	14.9203		7.791	8.07588		86.537	15.5302		7.779	8.66022		86.537	15.6238		7.795	8.64761
86.52	15.7413		7.791	9.29976		86.537	14.9203		7.8	8.07523		86.52	15.5298		7.791	8.66022		86.52	15.6239		7.804	8.64847
86.504	15.7411		7.8	9.30019		86.516	14.9204		7.812	8.07458		86.504	15.5298		7.804	8.66055		86.504	15.6239		7.812	8.64837
86.487	15.7411		7.808	9.30008		86.5	14.9201		7.82	8.07415		86.487	15.5298		7.816	8.66055		86.491	15.6239		7.825	8.64826
86.47	15.7407		7.816	9.3003		86.487	14.92		7.833	8.07394		86.47	15.5298		7.825	8.66087		86.475	15.6239		7.837	8.6489
86.454	15.7406		7.829	9.30084		86.47	14.9201		7.845	8.07383		86.454	15.5298		7.833	8.66055		86.454	15.6243		7.845	8.6489
86.437	15.7408		7.837	9.30052		86.45	14.9203		7.854	8.0735		86.437	15.5301		7.845	8.66066		86.437	15.6243		7.858	8.64944
86.42	15.7406		7.85	9.30052		86.437	14.9203		7.862	8.07372		86.42	15.5303		7.854	8.66098		86.425	15.6245		7.862	8.64912
86.404	15.7403		7.862	9.30095		86.42	14.9209		7.87	8.0735		86.404	15.5299		7.862	8.66109		86.408	15.6246		7.87	8.64944
86.391	15.7402		7.875	9.30105		86.404	14.921		7.879	8.07296		86.383	15.53		7.875	8.66087		86.391	15.6246		7.883	8.64923
86.37	15.7406		7.887	9.30127		86.387	14.9211		7.887	8.07286		86.366	15.5301		7.887	8.66173		86.375	15.6254		7.895	8.64934
86.354	15.7401		7.9	9.30159		86.37	14.9204		7.9	8.07243		86.35	15.5297		7.9	8.66184		86.354	15.6253		7.904	8.64944
86.337	15.74		7.908	9.30149		86.354	14.9204		7.912	8.07156		86.333	15.5297		7.908	8.66152		86.337	15.6253		7.916	8.64955
86.32	15.7402		7.916	9.30149		86.333	14.9205		7.92	8.07135		86.32	15.5301		7.916	8.66163		86.325	15.6249		7.925	8.64977
86.304	15.74		7.925	9.30235		86.316	14.9201		7.933	8.07059		86.3	15.5299		7.929	8.66141		86.308	15.6251		7.933	8.65009
86.287	15.74		7.933	9.30246		86.3	14.9206		7.941	8.07146		86.283	15.5294		7.937	8.66216		86.291	15.6254		7.945	8.6502
86.275	15.7404		7.945	9.30235		86.283	14.921		7.954	8.07156		86.266	15.5291		7.95	8.66313		86.275	15.6257		7.954	8.65117
86.254	15.7405		7.958	9.30289		86.266	14.921		7.962	8.07103		86.254	15.529		7.958	8.66324		86.258	15.6259		7.966	8.65095
86.237	15.7401		7.966	9.30321		86.25	14.9209		7.975	8.07092		86.237	15.5294		7.966	8.66357		86.241	15.6259		7.975	8.65149
86.22	15.7398		7.979	9.30353		86.229	14.9212		7.983	8.07092		86.216	15.5295		7.97	8.66346		86.225	15.6257		7.983	8.65171
86.204	15.7397		7.991	9.30375		86.212	14.9222		7.995	8.07124		86.2	15.5295		7.983	8.664		86.208	15.6263		7.991	8.65192
86.191	15.7388		8	9.30418		86.2	14.9221		8.004	8.07124		86.183	15.5292		7.991	8.66421		86.191	15.6256		8.004	8.65279
86.17	15.7384		8.008	9.30515		86.183	14.9222		8.012	8.07232		86.17	15.5291		8	8.66497		86.17	15.6253		8.012	8.65257
86.154	15.7381		8.016	9.30515		86.166	14.9222		8.025	8.07199		86.154	15.5286		8.012	8.66486		86.158	15.6253		8.02	8.65268
86.133	15.7376		8.025	9.3058		86.145	14.9215		8.033	8.07156		86.137	15.5282		8.02	8.66497		86.137	15.6251		8.033	8.65322
86.116	15.7369		8.033	9.30569		86.129	14.921		8.041	8.07146		86.12	15.5278		8.033	8.66583		86.12	15.6245		8.045	8.65376
86.104	15.7361		8.045	9.30644		86.116	14.9204		8.058	8.07167		86.104	15.5275		8.041	8.66626		86.104	15.6239		8.054	8.65419
86.087	15.736		8.058	9.30644		86.1	14.92		8.066	8.07189		86.087	15.527		8.05	8.66637		86.091	15.6239		8.066	8.65429
86.07	15.7354		8.066	9.30731		86.087	14.9198		8.079	8.0721		86.07	15.5262		8.058	8.66691		86.075	15.6237		8.075	8.65429
86.054	15.7345		8.07	9.30752		86.07	14.9197		8.087	8.07221		86.054	15.5257		8.066	8.66701		86.058	15.623		8.087	8.65462
86.037	15.7342		8.083	9.30817		86.054	14.9192		8.091	8.07243		86.037	15.5252		8.075	8.66701		86.041	15.6223		8.095	8.65505
86.025	15.7334		8.091	9.30817		86.037	14.9192		8.1	8.07286		86.02	15.525		8.087	8.66734		86.025	15.6223		8.108	8.65559
86.008	15.7332		8.104	9.30828		86.02	14.9188		8.112	8.07275		86.008	15.5243		8.1	8.66788		86.012	15.622		8.116	8.65559
85.991	15.7326		8.112	9.30871		86.008	14.9183		8.12	8.07318		85.987	15.5237		8.108	8.66831		85.995	15.622		8.129	8.65559
85.97	15.7323		8.125	9.3086		85.987	14.9177		8.133	8.07296		85.97	15.5234		8.12	8.66863		85.975	15.6211		8.141	8.65613
85.95	15.7318		8.133	9.30903		85.97	14.9174		8.145	8.07329		85.954	15.5233		8.129	8.66874		85.958	15.6211		8.15	8.65656
85.937	15.7315		8.145	9.30979		85.954	14.9174		8.158	8.07404		85.937	15.5226		8.137	8.66928		85.941	15.6204		8.158	8.65677
85.92	15.7309		8.158	9.30979		85.937	14.9172		8.166	8.07394		85.925	15.5221		8.145	8.6696		85.925	15.6202		8.162	8.6572
85.9	15.7307		8.166	9.31		85.916	14.9172		8.175	8.07447		85.904	15.5217		8.158	8.66982		85.908	15.6202		8.175	8.65677
85.883	15.7307		8.175	9.31043		85.9	14.9168		8.187	8.07426		85.887	15.5216		8.17	8.6696		85.891	15.62		8.187	8.65742
85.866	15.7305		8.183	9.31033		85.887	14.9171		8.195	8.07447		85.87	15.5213		8.183	8.66992		85.87	15.6195		8.195	8.65774
85.854	15.7307		8.191	9.31076		85.866	14.917		8.204	8.07491		85.854	15.5207		8.191	8.67014		85.854	15.6192		8.204	8.65807
85.837	15.7307		8.2	9.3114		85.85	14.9168		8.212	8.07458		85.837	15.5205		8.204	8.67079		85.841	15.6191		8.216	8.65796
85.82	15.7306		8.212	9.31162		85.837	14.9168		8.22	8.07534		85.82	15.5205		8.212	8.67133		85.825	15.6189		8.229	8.65828
85.804	15.7303		8.22	9.31205		85.816	14.9166		8.229	8.07545		85.804	15.5201		8.225	8.67111		85.808	15.6189		8.241	8.65893
85.787	15.7299		8.229	9.31183		85.804	14.9164		8.241	8.0748		85.787	15.5199		8.241	8.67143		85.791	15.6187		8.25	8.65893
85.77	15.73		8.241	9.31183		85.787	14.9166		8.25	8.07469		85.77	15.5193		8.245	8.67219		85.775	15.6186		8.258	8.65915
85.754	15.7296		8.25	9.31259		85.766	14.9166		8.258	8.0748		85.75	15.5195		8.254	8.67187		85.758	15.6182		8.266	8.65871
85.733	15.7296		8.262	9.31248		85.75	14.9167		8.27	8.07512		85.733	15.5189		8.262	8.67219		85.737	15.6186		8.279	8.65925
85.716	15.7288		8.27	9.3128		85.733	14.9162		8.283	8.07512		85.716	15.5188		8.275	8.67187		85.72	15.6186		8.287	8.65947
85.7	15.7285		8.279	9.31313		85.716	14.916		8.291	8.07523		85.7	15.5193		8.283	8.6724		85.704	15.618		8.3	8.65958
85.687	15.7278		8.291	9.31291		85.7	14.916		8.304	8.07501		85.687	15.5191		8.291	8.67294		85.687	15.6177		8.312	8.65968
85.67	15.7276		8.304	9.31302		85.683	14.9161		8.316	8.07512		85.67	15.5184		8.3	8.67273		85.675	15.6175		8.32	8.65958
85.654	15.7275		8.312	9.31334		85.67	14.9159		8.329	8.07501		85.654	15.5186		8.312	8.67316		85.658	15.6177		8.329	8.65958
85.641	15.7271		8.32	9.3127		85.654	14.9155		8.333	8.07491		85.637	15.5185		8.32	8.67262		85.641	15.6174		8.337	8.66012
85.62	15.7273		8.333	9.31324		85.637	14.9154		8.341	8.0748		85.625	15.5185		8.333	8.67294		85.625	15.6172		8.345	8.65947
85.604	15.7275		8.341	9.3141		85.62	14.9157		8.354	8.07469		85.608	15.5189		8.341	8.67294		85.608	15.6174		8.358	8.65947
85.583	15.7276		8.35	9.31388		85.604	14.9156		8.366	8.0748		85.591	15.5188		8.354	8.67283		85.591	15.6174		8.366	8.65958
85.566	15.7273		8.362	9.31377		85.583	14.9156		8.375	8.07491		85.575	15.5187		8.362	8.67273		85.575	15.617		8.375	8.6599
85.55	15.7273		8.37	9.31421		85.566	14.9154		8.383	8.07458		85.554	15.5192		8.375	8.67327		85.558	15.6168		8.383	8.6599
85.533	15.7271		8.383	9.31442		85.55	14.9155		8.395	8.07447		85.541	15.5191		8.383	8.67337		85.541	15.6166		8.391	8.66012
85.52	15.7274		8.391	9.3141		85.533	14.9156		8.408	8.07447		85.52	15.519		8.391	8.6737		85.525	15.6171		8.404	8.66109
85.508	15.7271		8.4	9.31442		85.516	14.9157		8.416	8.07458		85.504	15.519		8.404	8.67391		85.508	15.6168		8.412	8.66098
85.491	15.7266		8.412	9.31453		85.5	14.9157		8.425	8.0748		85.487	15.5187		8.412	8.67402		85.491	15.6163		8.425	8.66033
85.475	15.7264		8.42	9.31464		85.487	14.9157		8.437	8.07415		85.47	15.5189		8.42	8.67434		85.475	15.6163		8.437	8.66109
85.458	15.7263		8.433	9.31442		85.466	14.9156		8.445	8.0748		85.454	15.5186		8.429	8.67402		85.458	15.6165		8.445	8.66119
85.441	15.7265		8.441	9.31496		85.45	14.9158		8.454	8.07534		85.437	15.5183		8.441	8.67424		85.441	15.6166		8.454	8.66055
85.425	15.7267		8.454	9.31507		85.433	14.9156		8.462	8.07523		85.42	15.5184		8.45	8.67413		85.425	15.6162		8.466	8.66033
85.408	15.7262		8.466	9.31496		85.42	14.9157		8.475	8.07598		85.404	15.5183		8.462	8.67445		85.408	15.6167		8.475	8.66033
85.387	15.726		8.475	9.31528		85.404	14.916		8.483	8.07588		85.387	15.5181		8.475	8.67445		85.391	15.6161		8.487	8.66076
85.37	15.726		8.487	9.31528		85.387	14.9162		8.495	8.07512		85.37	15.5183		8.487	8.67434		85.375	15.6163		8.495	8.66044
85.354	15.7259		8.495	9.31593		85.37	14.9159		8.508	8.07555		85.354	15.5186		8.495	8.67488		85.358	15.6167		8.508	8.66066
85.337	15.7256		8.508	9.31582		85.35	14.916		8.516	8.07545		85.341	15.5184		8.504	8.6751		85.341	15.6162		8.516	8.66066
85.32	15.7254		8.516	9.3155		85.333	14.9161		8.525	8.07598		85.32	15.5185		8.512	8.67521		85.325	15.6163		8.529	8.66055
85.3	15.7254		8.525	9.31572		85.316	14.9167		8.533	8.07523		85.304	15.5181		8.525	8.67521		85.308	15.6163		8.537	8.66022
85.283	15.7254		8.537	9.31582		85.3	14.917		8.541	8.07598		85.287	15.5179		8.533	8.67488		85.287	15.6163		8.545	8.66022
85.266	15.7252		8.545	9.3155		85.287	14.9168		8.554	8.07577		85.266	15.5177		8.541	8.67564		85.27	15.616		8.554	8.66044
85.254	15.7252		8.554	9.31604		85.27	14.9167		8.562	8.07501		85.254	15.5176		8.554	8.67521		85.254	15.6162		8.566	8.65968
85.241	15.725		8.566	9.31572		85.254	14.917		8.57	8.07534		85.241	15.5177		8.558	8.67488		85.237	15.6161		8.579	8.66022
85.225	15.7255		8.57	9.31615		85.237	14.9171		8.583	8.07609		85.225	15.5176		8.57	8.67575		85.22	15.6163		8.587	8.66001
85.208	15.7252		8.579	9.31572		85.22	14.9171		8.587	8.07555		85.208	15.5174		8.583	8.67521		85.208	15.6161		8.595	8.66022
85.187	15.7251		8.587	9.31604		85.204	14.9169		8.6	8.07555		85.191	15.5175		8.591	8.67575		85.191	15.6158		8.6	8.65958
85.17	15.7239		8.6	9.31539		85.187	14.9169		8.608	8.07555		85.175	15.5166		8.604	8.67564		85.175	15.6153		8.612	8.66012
85.154	15.7239		8.612	9.31539		85.17	14.9166		8.62	8.07523		85.154	15.5158		8.616	8.67553		85.158	15.6149		8.625	8.66012
85.137	15.723		8.625	9.31539		85.15	14.9161		8.633	8.07501		85.141	15.5152		8.625	8.67585		85.141	15.6151		8.637	8.66033
85.12	15.7224		8.637	9.3155		85.133	14.9157		8.645	8.07458		85.125	15.5147		8.633	8.67542		85.125	15.6143		8.641	8.66044
85.104	15.7219		8.645	9.3155		85.12	14.9156		8.654	8.07469		85.108	15.5143		8.645	8.67531		85.108	15.6141		8.654	8.66022
85.091	15.7211		8.658	9.31528		85.104	14.915		8.662	8.07426		85.091	15.5138		8.654	8.67607		85.091	15.6133		8.666	8.66044
85.075	15.7209		8.666	9.31561		85.087	14.9149		8.67	8.07426		85.075	15.5132		8.662	8.67585		85.075	15.6127		8.679	8.66022
85.054	15.7208		8.675	9.31593		85.07	14.9144		8.679	8.07394		85.058	15.513		8.675	8.67596		85.058	15.6122		8.687	8.66033
85.037	15.7202		8.683	9.31561		85.054	14.9144		8.691	8.0734		85.037	15.5126		8.683	8.67553		85.041	15.6118		8.7	8.66076
85.02	15.7202		8.695	9.31593		85.037	14.9139		8.704	8.0735		85.02	15.5121		8.691	8.67629		85.025	15.6112		8.708	8.66087
85.004	15.7197		8.704	9.31572		85.02	14.9134		8.712	8.07372		85.008	15.5117		8.7	8.67607		85.008	15.6103		8.72	8.66087
84.991	15.7192		8.712	9.3155		85.008	14.9128		8.72	8.07329		84.987	15.511		8.708	8.67618		84.991	15.6098		8.729	8.66076
84.975	15.7188		8.725	9.31582		84.987	14.9127		8.733	8.07361		84.975	15.5107		8.72	8.67596		84.975	15.6087		8.737	8.66076
84.958	15.7183		8.733	9.31572		84.97	14.9123		8.745	8.07318		84.954	15.5101		8.733	8.67553		84.958	15.6089		8.75	8.66109
84.937	15.718		8.741	9.31572		84.954	14.9127		8.754	8.07329		84.937	15.5102		8.745	8.67629		84.941	15.6083		8.758	8.66109
84.92	15.7174		8.754	9.31604		84.937	14.9121		8.762	8.0735		84.92	15.5106		8.754	8.67596		84.92	15.6077		8.77	8.66109
84.908	15.717		8.762	9.31604		84.92	14.912		8.77	8.07296		84.904	15.5106		8.766	8.67585		84.908	15.6075		8.779	8.66119
84.887	15.7172		8.77	9.31636		84.908	14.9113		8.783	8.07296		84.887	15.5103		8.775	8.67607		84.891	15.6071		8.787	8.66141
84.87	15.7172		8.783	9.31625		84.887	14.9114		8.795	8.07307		84.87	15.5107		8.783	8.67553		84.87	15.6071		8.795	8.66195
84.854	15.7172		8.791	9.31582		84.87	14.9112		8.804	8.07307		84.858	15.5098		8.791	8.67553		84.854	15.607		8.804	8.66184
84.837	15.7172		8.804	9.31625		84.854	14.911		8.816	8.07318		84.841	15.5101		8.804	8.67564		84.837	15.6066		8.812	8.66195
84.82	15.7173		8.812	9.31572		84.837	14.9116		8.829	8.07296		84.825	15.5098		8.812	8.67596		84.82	15.6064		8.829	8.66195
84.804	15.7167		8.825	9.31615		84.82	14.9112		8.837	8.07318		84.808	15.509		8.825	8.67575		84.804	15.6062		8.841	8.66173
84.791	15.7164		8.833	9.31658		84.804	14.9105		8.841	8.07243		84.791	15.508		8.833	8.67585		84.791	15.6061		8.85	8.66152
84.775	15.7165		8.841	9.31615		84.787	14.9107		8.85	8.07264		84.775	15.5081		8.841	8.67531		84.775	15.6058		8.858	8.66173
84.754	15.7166		8.854	9.31604		84.77	14.9103		8.862	8.07275		84.758	15.5081		8.854	8.67564		84.758	15.6059		8.866	8.66195
84.737	15.716		8.866	9.31636		84.754	14.9107		8.87	8.07243		84.741	15.5077		8.862	8.67607		84.741	15.6054		8.879	8.66152
84.72	15.716		8.875	9.31647		84.741	14.9107		8.883	8.07243		84.725	15.508		8.87	8.67564		84.725	15.605		8.891	8.66184
84.704	15.7157		8.887	9.31615		84.725	14.9112		8.895	8.07243		84.708	15.5081		8.883	8.6751		84.708	15.6051		8.9	8.66163
84.687	15.7158		8.895	9.31625		84.704	14.9118		8.904	8.07221		84.687	15.5082		8.891	8.67521		84.691	15.6049		8.908	8.66184
84.67	15.7158		8.904	9.31636		84.687	14.9118		8.916	8.07253		84.67	15.5081		8.904	8.67564		84.675	15.6045		8.916	8.66141
84.654	15.7158		8.912	9.31625		84.67	14.9114		8.925	8.07243		84.654	15.5085		8.912	8.67564		84.658	15.6046		8.929	8.66141
84.641	15.7151		8.925	9.31647		84.654	14.9114		8.933	8.07243		84.637	15.5089		8.925	8.67575		84.641	15.6044		8.941	8.6613
84.62	15.7149		8.933	9.31647		84.641	14.9114		8.945	8.07199		84.62	15.5092		8.933	8.67564		84.625	15.6042		8.95	8.66119
84.604	15.7148		8.945	9.31582		84.62	14.9116		8.958	8.07221		84.608	15.5092		8.945	8.67531		84.608	15.6043		8.962	8.66119
84.587	15.7149		8.958	9.31625		84.6	14.9118		8.97	8.07199		84.591	15.509		8.954	8.67531		84.587	15.6037		8.97	8.66098
84.575	15.7149		8.97	9.31604		84.583	14.9118		8.979	8.07264		84.575	15.509		8.966	8.67542		84.575	15.6039		8.979	8.66055
84.558	15.7144		8.979	9.31604		84.566	14.9113		8.987	8.07243		84.558	15.5095		8.975	8.67478		84.558	15.6037		8.987	8.66033
84.541	15.7141		8.987	9.31636		84.554	14.9117		9	8.07199		84.537	15.5091		8.987	8.67488		84.541	15.6037		8.991	8.66066
84.525	15.714		8.991	9.31593		84.533	14.9117		9.008	8.07135		84.52	15.5097		8.995	8.67467		84.525	15.6037		9.004	8.66012
84.508	15.714		9	9.31539		84.516	14.9122		9.012	8.07178		84.504	15.5094		9	8.67478		84.508	15.6036		9.012	8.66033
84.491	15.7138		9.012	9.31593		84.504	14.9131		9.025	8.07113		84.491	15.5092		9.008	8.67456		84.491	15.6039		9.025	8.66033
84.475	15.7138		9.025	9.31604		84.483	14.9128		9.033	8.07081		84.47	15.5089		9.02	8.67456		84.475	15.6039		9.037	8.66055
84.458	15.7136		9.033	9.31582		84.466	14.913		9.045	8.07038		84.454	15.509		9.029	8.67413		84.454	15.6039		9.041	8.66044
84.441	15.7134		9.041	9.3155		84.45	14.913		9.054	8.07038		84.437	15.5088		9.037	8.67467		84.437	15.6041		9.054	8.66044
84.425	15.7135		9.054	9.31647		84.437	14.913		9.062	8.07006		84.42	15.5088		9.05	8.67445		84.42	15.6046		9.062	8.66055
84.404	15.7134		9.062	9.31593		84.42	14.9131		9.07	8.07027		84.404	15.5085		9.058	8.67467		84.404	15.6045		9.07	8.66001
84.391	15.7136		9.07	9.31561		84.404	14.9129		9.079	8.0693		84.387	15.5087		9.07	8.67424		84.387	15.6043		9.083	8.65958
84.375	15.714		9.083	9.31604		84.387	14.913		9.087	8.06941		84.37	15.5079		9.083	8.67413		84.375	15.6045		9.095	8.6599
84.358	15.7139		9.095	9.31572		84.37	14.9126		9.1	8.06941		84.358	15.5076		9.091	8.67467		84.358	15.6041		9.108	8.65904
84.341	15.7138		9.108	9.31539		84.358	14.9126		9.112	8.06908		84.341	15.5075		9.1	8.67445		84.341	15.6041		9.116	8.65947
84.329	15.7144		9.116	9.31528		84.341	14.9127		9.12	8.06887		84.325	15.5074		9.112	8.67391		84.329	15.6037		9.129	8.65904
84.312	15.7143		9.125	9.31528		84.325	14.9132		9.129	8.06844		84.308	15.5079		9.125	8.6738		84.308	15.6035		9.137	8.65958
84.295	15.714		9.133	9.31485		84.308	14.9136		9.141	8.06876		84.287	15.5069		9.133	8.67402		84.291	15.6034		9.145	8.65958
84.279	15.7141		9.145	9.31539		84.291	14.9135		9.15	8.0679		84.27	15.5071		9.141	8.6738		84.279	15.6033		9.158	8.65915
84.262	15.7141		9.154	9.31518		84.275	14.9136		9.162	8.06768		84.254	15.5074		9.154	8.67337		84.262	15.603		9.166	8.65958
84.245	15.7134		9.166	9.31518		84.258	14.9134		9.17	8.06736		84.237	15.507		9.166	8.6738		84.245	15.6029		9.175	8.65936
84.225	15.7131		9.179	9.31561		84.241	14.9135		9.183	8.06768		84.225	15.507		9.175	8.6738		84.225	15.6025		9.183	8.65936
84.208	15.7127		9.187	9.31539		84.225	14.9133		9.195	8.06704		84.204	15.5064		9.183	8.67327		84.208	15.6018		9.2	8.65915
84.191	15.7122		9.195	9.31539		84.204	14.9136		9.208	8.06682		84.187	15.5061		9.191	8.67337		84.195	15.6011		9.212	8.65925
84.175	15.712		9.208	9.31496		84.187	14.9132		9.216	8.06715		84.17	15.5056		9.204	8.67327		84.179	15.6009		9.225	8.65915
84.158	15.7111		9.212	9.31496		84.17	14.9123		9.229	8.0665		84.154	15.5056		9.216	8.67316		84.158	15.6005		9.229	8.65882
84.141	15.7104		9.22	9.31453		84.158	14.9123		9.237	8.06628		84.141	15.5049		9.225	8.67316		84.145	15.6		9.241	8.65882
84.125	15.7104		9.233	9.31475		84.141	14.9119		9.245	8.06596		84.125	15.5045		9.237	8.67294		84.129	15.5996		9.25	8.65871
84.108	15.7098		9.241	9.31453		84.12	14.9121		9.25	8.06553		84.108	15.5039		9.245	8.6724		84.108	15.5991		9.254	8.65882
84.091	15.7093		9.254	9.3141		84.108	14.9122		9.258	8.06553		84.091	15.5041		9.258	8.67262		84.091	15.599		9.266	8.65904
84.07	15.7091		9.262	9.31399		84.091	14.9122		9.266	8.0651		84.07	15.504		9.266	8.67219		84.07	15.5982		9.275	8.65904
84.054	15.7089		9.275	9.31442		84.07	14.9118		9.279	8.0651		84.054	15.5036		9.27	8.6723		84.054	15.5977		9.283	8.65882
84.037	15.7082		9.287	9.31377		84.054	14.9116		9.291	8.06499		84.037	15.5035		9.287	8.6724		84.041	15.5976		9.295	8.65871
84.02	15.7078		9.3	9.31367		84.037	14.9108		9.3	8.06434		84.02	15.5027		9.295	8.67273		84.02	15.5972		9.308	8.65861
84.004	15.7074		9.308	9.31377		84.02	14.9113		9.308	8.06466		84.004	15.5033		9.304	8.6723		84.004	15.5967		9.32	8.65807
83.987	15.7072		9.316	9.3141		84.004	14.911		9.316	8.06477		83.987	15.5032		9.316	8.67219		83.987	15.596		9.329	8.65818
83.97	15.707		9.325	9.31345		83.987	14.9113		9.325	8.06413		83.97	15.5027		9.325	8.67197		83.97	15.5958		9.337	8.65785
83.954	15.7065		9.329	9.31356		83.97	14.9115		9.337	8.06391		83.958	15.502		9.337	8.67187		83.954	15.5958		9.35	8.65764
83.937	15.7068		9.341	9.31367		83.954	14.9106		9.35	8.06337		83.941	15.5021		9.35	8.67208		83.937	15.5958		9.358	8.65742
83.925	15.7061		9.354	9.31313		83.937	14.9106		9.362	8.06391		83.925	15.5024		9.358	8.67197		83.925	15.5961		9.37	8.6572
83.908	15.7061		9.366	9.31356		83.92	14.9105		9.375	8.06391		83.904	15.5024		9.366	8.67176		83.908	15.5954		9.379	8.6572
83.891	15.7056		9.379	9.31302		83.904	14.9104		9.383	8.06348		83.891	15.5021		9.379	8.67176		83.891	15.5952		9.391	8.6572
83.875	15.7054		9.387	9.3128		83.887	14.9108		9.395	8.06359		83.879	15.5018		9.383	8.67176		83.875	15.5951		9.395	8.6572
83.858	15.7051		9.395	9.31313		83.87	14.91		9.404	8.06305		83.862	15.5012		9.395	8.67111		83.862	15.5953		9.404	8.6572
83.841	15.705		9.408	9.3128		83.854	14.9104		9.416	8.06337		83.841	15.5011		9.408	8.67143		83.845	15.5949		9.412	8.65699
83.825	15.7046		9.416	9.31216		83.837	14.91		9.425	8.06294		83.825	15.5006		9.416	8.67079		83.825	15.595		9.42	8.65688
83.808	15.7042		9.429	9.31237		83.82	14.9103		9.433	8.0624		83.804	15.5011		9.425	8.67036		83.808	15.595		9.433	8.65699
83.791	15.7041		9.437	9.31216		83.804	14.9103		9.441	8.06251		83.791	15.501		9.429	8.67068		83.795	15.5948		9.445	8.65667
83.775	15.704		9.445	9.31194		83.787	14.9101		9.45	8.06219		83.775	15.5005		9.441	8.67036		83.779	15.5947		9.454	8.65613
83.758	15.7034		9.454	9.31205		83.77	14.9102		9.462	8.06219		83.758	15.5		9.45	8.67046		83.762	15.5948		9.466	8.65624
83.745	15.7033		9.466	9.31194		83.754	14.9104		9.47	8.06143		83.737	15.4998		9.462	8.66992		83.745	15.5943		9.475	8.65613
83.725	15.7032		9.475	9.31183		83.737	14.9099		9.483	8.06175		83.72	15.4996		9.47	8.66992		83.729	15.5939		9.487	8.6558
83.708	15.7029		9.483	9.31162		83.72	14.9094		9.491	8.06143		83.704	15.4996		9.479	8.67003		83.708	15.5943		9.5	8.65591
83.691	15.7029		9.491	9.31129		83.704	14.9096		9.5	8.06111		83.687	15.4997		9.491	8.66949		83.695	15.5944		9.508	8.65527
83.67	15.7025		9.504	9.31108		83.687	14.9099		9.508	8.06089		83.67	15.4994		9.5	8.66971		83.675	15.5943		9.516	8.65548
83.658	15.7021		9.516	9.31108		83.67	14.91		9.52	8.06014		83.654	15.499		9.508	8.66917		83.654	15.5943		9.529	8.6558
83.641	15.7025		9.525	9.31033		83.654	14.9102		9.529	8.05992		83.637	15.499		9.52	8.66949		83.641	15.5943		9.537	8.65494
83.625	15.7022		9.537	9.31022		83.637	14.91		9.541	8.0596		83.62	15.4994		9.533	8.66939		83.625	15.5941		9.545	8.65483
83.608	15.7026		9.545	9.31033		83.62	14.9106		9.55	8.05884		83.608	15.4992		9.545	8.66928		83.612	15.5936		9.554	8.6544
83.591	15.7021		9.554	9.31022		83.6	14.9112		9.562	8.05884		83.587	15.4988		9.554	8.66928		83.591	15.5932		9.566	8.65386
83.575	15.7026		9.566	9.31086		83.583	14.9114		9.57	8.05928		83.57	15.4988		9.566	8.66852		83.579	15.5935		9.575	8.65397
83.558	15.7029		9.575	9.31043		83.566	14.9113		9.583	8.05841		83.558	15.4991		9.57	8.66831		83.562	15.5933		9.583	8.65343
83.537	15.7027		9.583	9.31022		83.55	14.9113		9.591	8.05884		83.541	15.4992		9.583	8.66863		83.541	15.5937		9.591	8.65343
83.52	15.7026		9.591	9.31022		83.533	14.9112		9.604	8.05766		83.529	15.4998		9.595	8.66788		83.525	15.5939		9.604	8.65268
83.504	15.7026		9.604	9.30957		83.516	14.9115		9.612	8.05744		83.508	15.5		9.604	8.66831		83.508	15.5939		9.616	8.65268
83.491	15.7024		9.616	9.30989		83.504	14.9114		9.62	8.05744		83.491	15.4998		9.616	8.66745		83.491	15.5939		9.625	8.65279
83.475	15.7024		9.625	9.30968		83.487	14.9116		9.629	8.0568		83.475	15.4998		9.625	8.66766		83.475	15.5941		9.633	8.65214
83.458	15.702		9.637	9.30968		83.475	14.9118		9.641	8.0569		83.458	15.4998		9.633	8.66745		83.462	15.5944		9.641	8.65171
83.441	15.7018		9.645	9.30979		83.458	14.9122		9.65	8.05647		83.441	15.4998		9.645	8.66723		83.445	15.5945		9.654	8.65214
83.429	15.7022		9.654	9.30882		83.437	14.9122		9.662	8.05615		83.425	15.4999		9.654	8.66766		83.429	15.5945		9.666	8.65203
83.408	15.7019		9.666	9.30946		83.42	14.9118		9.67	8.05593		83.408	15.4995		9.662	8.66723		83.412	15.5946		9.675	8.65203
83.387	15.7024		9.675	9.30914		83.408	14.9123		9.683	8.05583		83.391	15.4997		9.67	8.66734		83.395	15.5944		9.687	8.65128
83.37	15.7021		9.687	9.30892		83.391	14.9122		9.695	8.05518		83.375	15.4996		9.683	8.66712		83.379	15.5941		9.7	8.65171
83.354	15.7019		9.695	9.30903		83.375	14.9128		9.704	8.05518		83.358	15.4993		9.691	8.66669		83.362	15.5941		9.708	8.65106
83.341	15.7018		9.708	9.30849		83.358	14.9134		9.716	8.05507		83.341	15.4994		9.7	8.66658		83.345	15.5938		9.716	8.65106
83.325	15.7012		9.716	9.30892		83.341	14.9134		9.725	8.05443		83.325	15.4995		9.708	8.66615		83.325	15.5938		9.725	8.65149
83.308	15.7009		9.725	9.3086		83.325	14.9134		9.733	8.05443		83.308	15.4991		9.72	8.66594		83.308	15.5939		9.733	8.65128
83.291	15.701		9.733	9.30795		83.304	14.9133		9.741	8.05464		83.295	15.4993		9.729	8.66604		83.291	15.5935		9.741	8.65128
83.275	15.7009		9.741	9.3086		83.287	14.9133		9.758	8.0541		83.275	15.4992		9.737	8.6654		83.275	15.5937		9.754	8.65106
83.258	15.7005		9.754	9.30838		83.275	14.9134		9.766	8.05421		83.258	15.4988		9.75	8.66561		83.262	15.5931		9.766	8.65106
83.237	15.7		9.762	9.30828		83.254	14.9133		9.779	8.05432		83.241	15.4984		9.762	8.66583		83.245	15.5927		9.779	8.6516
83.225	15.7		9.775	9.30795		83.237	14.9127		9.787	8.0541		83.22	15.4981		9.775	8.66604		83.229	15.5925		9.787	8.6516
83.208	15.6999		9.783	9.30817		83.22	14.9122		9.795	8.05443		83.204	15.4973		9.787	8.66626		83.212	15.592		9.8	8.6516
83.191	15.6996		9.795	9.30849		83.204	14.9119		9.808	8.05399		83.187	15.497		9.795	8.66626		83.195	15.5915		9.812	8.65149
83.175	15.699		9.808	9.30849		83.187	14.9116		9.816	8.05453		83.175	15.4968		9.804	8.66669		83.175	15.5909		9.82	8.6516
83.158	15.6983		9.816	9.30849		83.17	14.9112		9.825	8.05389		83.158	15.4966		9.816	8.66669		83.158	15.5907		9.829	8.65225
83.141	15.6981		9.825	9.30871		83.154	14.9104		9.837	8.0541		83.137	15.4962		9.825	8.6668		83.137	15.5905		9.841	8.65203
83.125	15.6976		9.837	9.30828		83.133	14.9102		9.845	8.05453		83.12	15.4957		9.833	8.66669		83.125	15.5899		9.85	8.65225
83.108	15.6973		9.845	9.30882		83.116	14.9104		9.854	8.05464		83.104	15.4955		9.845	8.6668		83.108	15.5892		9.858	8.65214
83.087	15.6964		9.854	9.30849		83.1	14.9101		9.866	8.05507		83.087	15.495		9.854	8.66712		83.087	15.5887		9.866	8.65225
83.07	15.6963		9.862	9.3086		83.087	14.9096		9.875	8.05529		83.07	15.4949		9.866	8.66669		83.075	15.5884		9.875	8.65246
83.058	15.6957		9.875	9.3086		83.07	14.9096		9.887	8.05486		83.054	15.4945		9.875	8.66669		83.058	15.5881		9.887	8.65236
83.041	15.6955		9.883	9.30882		83.054	14.9095		9.891	8.05464		83.041	15.4947		9.887	8.66691		83.041	15.5879		9.895	8.65257
83.025	15.6948		9.891	9.30914		83.037	14.9091		9.9	8.05486		83.025	15.4944		9.895	8.6668		83.025	15.5876		9.904	8.65257
83.008	15.6948		9.9	9.30914		83.025	14.9089		9.908	8.0555		83.008	15.4939		9.9	8.66658		83.012	15.5871		9.916	8.65214
82.991	15.6943		9.912	9.30892		83.008	14.9088		9.92	8.05507		82.991	15.4932		9.912	8.66648		83	15.5869		9.925	8.65246
82.975	15.6938		9.925	9.30882		82.991	14.9086		9.929	8.05486		82.975	15.4932		9.92	8.6668		82.983	15.5866		9.933	8.65279
82.958	15.6939		9.937	9.30892		82.975	14.9087		9.941	8.05518		82.958	15.4928		9.929	8.66723		82.966	15.5864		9.945	8.65322
82.941	15.6935		9.945	9.30925		82.958	14.9089		9.95	8.0554		82.941	15.4929		9.937	8.66691		82.945	15.5858		9.954	8.65246
82.925	15.6928		9.954	9.30925		82.941	14.9087		9.962	8.05572		82.92	15.493		9.95	8.66691		82.929	15.5858		9.962	8.65257
82.908	15.6926		9.962	9.30946		82.925	14.9086		9.975	8.05507		82.904	15.493		9.962	8.66669		82.912	15.5853		9.975	8.65268
82.891	15.6921		9.975	9.30903		82.908	14.9087		9.983	8.05453		82.887	15.4929		9.975	8.66691		82.895	15.5848		9.983	8.65289
82.875	15.6919		9.983	9.30925		82.891	14.9087		9.987	8.05486		82.87	15.4925		9.983	8.66734		82.879	15.5841		9.991	8.65289
82.858	15.6917		9.991	9.30946		82.875	14.9089		9.995	8.05453		82.854	15.4921		9.991	8.66712		82.858	15.5841		10.004	8.65279
82.841	15.6913		10.004	9.30903		82.858	14.9084		10.004	8.05475		82.837	15.4919		9.995	8.66745		82.841	15.5839		10.012	8.65268
82.825	15.6907		10.016	9.30979		82.841	14.9084		10.016	8.05378		82.82	15.4914		10.008	8.66691		82.825	15.5835		10.025	8.65257
82.808	15.6904		10.029	9.30989		82.825	14.9081		10.025	8.05399		82.804	15.4911		10.016	8.66701		82.808	15.5835		10.033	8.65225
82.791	15.6907		10.033	9.30936		82.804	14.908		10.041	8.05378		82.787	15.4909		10.029	8.66712		82.791	15.5834		10.045	8.65236
82.775	15.6902		10.041	9.30968		82.783	14.908		10.054	8.05345		82.775	15.4915		10.037	8.66701		82.775	15.5829		10.054	8.65225
82.758	15.69		10.05	9.30989		82.77	14.9081		10.066	8.05335		82.758	15.4911		10.045	8.66658		82.758	15.5827		10.066	8.65214
82.741	15.6895		10.062	9.30936		82.754	14.9083		10.075	8.05324		82.745	15.491		10.054	8.66669		82.741	15.5835		10.075	8.65171
82.72	15.6895		10.07	9.30946		82.737	14.9087		10.087	8.0527		82.72	15.4911		10.066	8.66637		82.725	15.5827		10.083	8.65182
82.704	15.6893		10.083	9.30979		82.72	14.9084		10.095	8.05281		82.704	15.4912		10.079	8.66615		82.708	15.5829		10.095	8.65138
82.687	15.6891		10.095	9.30989		82.704	14.9085		10.104	8.05313		82.691	15.4917		10.087	8.66604		82.695	15.5829		10.104	8.65149
82.67	15.689		10.104	9.30936		82.687	14.9083		10.112	8.05313		82.67	15.4914		10.1	8.66604		82.679	15.5828		10.116	8.65171
82.654	15.6889		10.112	9.30925		82.67	14.9086		10.125	8.05313		82.654	15.4913		10.108	8.66594		82.662	15.5829		10.129	8.65203
82.637	15.6888		10.125	9.30946		82.654	14.9088		10.133	8.05227		82.637	15.4914		10.12	8.6655		82.645	15.583		10.137	8.65128
82.625	15.689		10.133	9.30903		82.637	14.9088		10.145	8.0527		82.62	15.4914		10.137	8.6654		82.629	15.5831		10.145	8.65095
82.608	15.6886		10.141	9.30903		82.625	14.9087		10.154	8.05249		82.608	15.4912		10.145	8.6655		82.612	15.5834		10.154	8.65128
82.591	15.689		10.15	9.30849		82.608	14.9089		10.162	8.05173		82.591	15.4913		10.158	8.66529		82.591	15.5834		10.166	8.65128
82.575	15.6891		10.162	9.3086		82.587	14.9091		10.17	8.05184		82.575	15.4915		10.166	8.66561		82.579	15.5835		10.179	8.65117
82.558	15.6892		10.175	9.30903		82.575	14.9093		10.179	8.05108		82.558	15.4913		10.175	8.66529		82.558	15.5831		10.187	8.65106
82.541	15.6894		10.183	9.30882		82.554	14.9092		10.191	8.05152		82.541	15.4916		10.187	8.66497		82.541	15.5831		10.2	8.65085
82.525	15.6898		10.191	9.30849		82.537	14.9095		10.204	8.05108		82.525	15.4912		10.195	8.66486		82.529	15.5828		10.208	8.65031
82.508	15.6894		10.204	9.3086		82.52	14.9088		10.212	8.05087		82.508	15.4911		10.204	8.66443		82.512	15.5831		10.216	8.6502
82.491	15.6893		10.212	9.30849		82.504	14.9096		10.225	8.05065		82.491	15.4908		10.212	8.66507		82.495	15.5835		10.225	8.6502
82.475	15.69		10.225	9.30828		82.487	14.9098		10.233	8.04979		82.475	15.4907		10.225	8.66432		82.479	15.5835		10.233	8.64987
82.458	15.6902		10.233	9.30795		82.47	14.9095		10.241	8.0499		82.462	15.4909		10.233	8.66443		82.458	15.5839		10.245	8.65009
82.441	15.6899		10.241	9.30785		82.458	14.9095		10.254	8.04968		82.445	15.491		10.245	8.66443		82.441	15.5838		10.254	8.65052
82.425	15.6892		10.254	9.30752		82.441	14.9099		10.266	8.04936		82.425	15.4906		10.254	8.66432		82.429	15.5841		10.266	8.64944
82.408	15.6896		10.266	9.30785		82.42	14.9103		10.275	8.04968		82.404	15.4907		10.266	8.664		82.412	15.5844		10.275	8.64944
82.391	15.6894		10.279	9.30817		82.404	14.9101		10.287	8.04936		82.387	15.4904		10.275	8.66367		82.395	15.5845		10.287	8.64966
82.37	15.6896		10.287	9.30742		82.387	14.9099		10.295	8.04839		82.375	15.4902		10.283	8.66324		82.379	15.5845		10.295	8.64955
82.354	15.6899		10.295	9.30817		82.375	14.9104		10.304	8.0486		82.358	15.4904		10.291	8.66346		82.362	15.5843		10.304	8.6489
82.337	15.6898		10.3	9.30828		82.358	14.9109		10.312	8.0486		82.341	15.4903		10.3	8.66335		82.345	15.584		10.312	8.64847
82.32	15.69		10.308	9.30774		82.341	14.9109		10.32	8.04839		82.325	15.4907		10.312	8.66281		82.329	15.5838		10.32	8.64847
82.304	15.6903		10.325	9.30785		82.325	14.9105		10.333	8.04817		82.308	15.4906		10.32	8.6627		82.312	15.5841		10.333	8.64826
82.287	15.6899		10.333	9.30774		82.308	14.9105		10.341	8.04806		82.291	15.4909		10.333	8.66324		82.295	15.5839		10.341	8.64783
82.27	15.6896		10.345	9.30731		82.291	14.9104		10.35	8.04806		82.275	15.4908		10.341	8.66303		82.279	15.5838		10.354	8.64804
82.254	15.6894		10.354	9.30709		82.27	14.9102		10.358	8.04796		82.262	15.4901		10.35	8.66292		82.262	15.5837		10.366	8.6475
82.237	15.6891		10.362	9.30752		82.254	14.91		10.366	8.04828		82.245	15.4899		10.362	8.6627		82.245	15.5828		10.375	8.6475
82.22	15.6886		10.37	9.30785		82.237	14.9099		10.379	8.04796		82.229	15.489		10.37	8.66195		82.229	15.5821		10.383	8.64653
82.2	15.6882		10.383	9.30742		82.22	14.9096		10.391	8.04785		82.208	15.4886		10.379	8.66216		82.212	15.5822		10.391	8.64675
82.183	15.6875		10.391	9.30774		82.204	14.9092		10.4	8.04742		82.191	15.4881		10.387	8.66238		82.195	15.5814		10.4	8.64664
82.17	15.6874		10.404	9.30731		82.187	14.9089		10.412	8.0472		82.175	15.4884		10.4	8.66173		82.179	15.581		10.412	8.64643
82.154	15.6864		10.412	9.30709		82.17	14.9084		10.42	8.0471		82.158	15.4878		10.408	8.66206		82.162	15.5808		10.425	8.64653
82.137	15.6864		10.425	9.30688		82.158	14.9083		10.433	8.0471		82.141	15.4874		10.42	8.66206		82.145	15.5802		10.437	8.6461
82.125	15.6858		10.433	9.30666		82.141	14.9087		10.441	8.0472		82.125	15.4873		10.429	8.66173		82.129	15.58		10.445	8.64589
82.108	15.6851		10.445	9.30666		82.125	14.9087		10.45	8.04677		82.112	15.487		10.437	8.66184		82.112	15.5798		10.454	8.64643
82.091	15.6843		10.454	9.30677		82.108	14.9084		10.462	8.04688		82.091	15.4871		10.45	8.66141		82.095	15.5792		10.466	8.6461
82.07	15.6841		10.466	9.30634		82.091	14.9087		10.475	8.04688		82.075	15.4862		10.462	8.66141		82.079	15.5791		10.475	8.64589
82.054	15.6836		10.475	9.30666		82.075	14.9088		10.483	8.04666		82.058	15.4858		10.47	8.66184		82.062	15.5789		10.487	8.64621
82.041	15.6836		10.483	9.30612		82.058	14.9085		10.491	8.04666		82.041	15.4858		10.483	8.6613		82.045	15.5786		10.5	8.64589
82.025	15.684		10.491	9.30612		82.041	14.9083		10.5	8.04623		82.025	15.4855		10.491	8.66119		82.029	15.5781		10.508	8.64578
82.008	15.683		10.5	9.30612		82.025	14.9085		10.508	8.04645		82.008	15.4853		10.504	8.66055		82.012	15.5779		10.516	8.64546
81.991	15.6829		10.512	9.30591		82.008	14.9085		10.516	8.04602		81.991	15.4848		10.516	8.66022		81.991	15.5782		10.525	8.64567
81.975	15.683		10.525	9.30623		81.991	14.908		10.529	8.04569		81.975	15.4843		10.525	8.66044		81.975	15.5774		10.537	8.64556
81.958	15.6826		10.533	9.30537		81.975	14.908		10.541	8.04591		81.958	15.4842		10.529	8.66033		81.958	15.5774		10.545	8.64546
81.941	15.6824		10.541	9.30537		81.958	14.9076		10.55	8.04591		81.941	15.4837		10.537	8.66022		81.945	15.577		10.554	8.64535
81.925	15.6823		10.55	9.30537		81.941	14.9076		10.562	8.04515		81.925	15.4832		10.545	8.65979		81.929	15.577		10.558	8.6447
81.908	15.6821		10.562	9.30537		81.929	14.9076		10.57	8.04494		81.908	15.4838		10.558	8.66001		81.908	15.5771		10.57	8.64481
81.891	15.6821		10.575	9.30515		81.908	14.9073		10.583	8.0444		81.887	15.4834		10.566	8.65947		81.891	15.5762		10.583	8.64459
81.875	15.6825		10.583	9.30526		81.891	14.9075		10.591	8.04408		81.875	15.4837		10.579	8.65947		81.879	15.5766		10.595	8.64416
81.858	15.682		10.591	9.30483		81.875	14.9076		10.604	8.04397		81.858	15.4834		10.591	8.66001		81.858	15.5768		10.608	8.64449
81.837	15.6817		10.6	9.30494		81.854	14.9069		10.616	8.04354		81.841	15.4837		10.6	8.65936		81.841	15.577		10.616	8.64416
81.82	15.6812		10.612	9.30429		81.837	14.9069		10.625	8.04386		81.82	15.4838		10.612	8.65893		81.825	15.5768		10.629	8.64373
81.804	15.6809		10.62	9.30461		81.82	14.9067		10.633	8.04322		81.804	15.4839		10.625	8.65893		81.808	15.5762		10.637	8.64416
81.787	15.6812		10.633	9.30429		81.804	14.907		10.641	8.04268		81.787	15.4838		10.637	8.65861		81.791	15.5768		10.65	8.64373
81.775	15.6809		10.641	9.30396		81.787	14.9066		10.65	8.04257		81.775	15.4833		10.645	8.65839		81.775	15.5765		10.662	8.64384
81.758	15.6809		10.654	9.30386		81.775	14.9067		10.662	8.04278		81.758	15.4833		10.654	8.65796		81.758	15.5765		10.67	8.64308
81.737	15.681		10.662	9.30343		81.754	14.9064		10.67	8.04224		81.741	15.4835		10.662	8.6572		81.745	15.5769		10.679	8.6433
81.725	15.6807		10.67	9.30353		81.737	14.9066		10.683	8.04224		81.725	15.483		10.675	8.6572		81.729	15.577		10.687	8.64308
81.708	15.6807		10.683	9.30375		81.725	14.9065		10.691	8.04149		81.708	15.4839		10.683	8.65731		81.716	15.577		10.695	8.64276
81.687	15.6806		10.695	9.30289		81.708	14.9069		10.704	8.04181		81.691	15.4837		10.691	8.65677		81.695	15.5762		10.704	8.64255
81.67	15.6807		10.704	9.30278		81.691	14.9065		10.716	8.04117		81.675	15.4833		10.7	8.65667		81.679	15.576		10.712	8.64222
81.658	15.6804		10.712	9.30267		81.675	14.9069		10.725	8.04106		81.658	15.4832		10.708	8.65677		81.662	15.5763		10.72	8.64147
81.641	15.6798		10.72	9.30224		81.658	14.9064		10.733	8.04095		81.641	15.4828		10.72	8.65645		81.645	15.5761		10.729	8.64147
81.62	15.6804		10.733	9.30246		81.641	14.9074		10.745	8.04084		81.625	15.4825		10.729	8.65559		81.629	15.5759		10.741	8.64104
81.608	15.6807		10.741	9.30203		81.625	14.907		10.754	8.04063		81.608	15.483		10.737	8.65537		81.612	15.5762		10.75	8.64082
81.595	15.6802		10.75	9.3017		81.608	14.9072		10.766	8.04052		81.591	15.4828		10.75	8.65527		81.595	15.5759		10.762	8.6405
81.579	15.6799		10.762	9.30127		81.591	14.9073		10.775	8.03998		81.575	15.4831		10.762	8.65537		81.579	15.5767		10.775	8.64071
81.558	15.6804		10.775	9.30138		81.575	14.9073		10.783	8.04009		81.558	15.4834		10.77	8.65516		81.562	15.5766		10.783	8.64082
81.541	15.6807		10.787	9.30181		81.558	14.9072		10.791	8.03966		81.541	15.4833		10.779	8.65473		81.545	15.5766		10.791	8.64028
81.525	15.6807		10.791	9.30116		81.537	14.9077		10.8	8.03923		81.525	15.4832		10.787	8.6544		81.525	15.5767		10.8	8.64007
81.508	15.6809		10.8	9.30116		81.525	14.9086		10.812	8.03858		81.508	15.483		10.8	8.65397		81.508	15.5769		10.812	8.63996
81.491	15.6807		10.808	9.30084		81.508	14.9081		10.82	8.03912		81.491	15.4831		10.812	8.65419		81.491	15.5767		10.825	8.63931
81.475	15.6807		10.816	9.30062		81.487	14.9081		10.829	8.03858		81.475	15.4828		10.816	8.65376		81.475	15.5768		10.837	8.63974
81.458	15.6806		10.829	9.30116		81.47	14.908		10.841	8.03793		81.458	15.4827		10.829	8.65343		81.458	15.5769		10.845	8.63888
81.441	15.6805		10.837	9.30073		81.458	14.908		10.854	8.03782		81.441	15.4828		10.841	8.65365		81.445	15.5767		10.854	8.6392
81.42	15.68		10.85	9.30008		81.441	14.9085		10.862	8.03772		81.425	15.4821		10.85	8.65322		81.429	15.5767		10.862	8.63834
81.408	15.6804		10.858	9.30052		81.42	14.9086		10.87	8.03761		81.408	15.4821		10.858	8.65289		81.412	15.5769		10.875	8.6378
81.391	15.6805		10.87	9.30052		81.404	14.9086		10.879	8.03718		81.391	15.482		10.87	8.65236		81.395	15.5769		10.883	8.6378
81.375	15.6802		10.883	9.29998		81.387	14.909		10.891	8.03664		81.375	15.4816		10.879	8.65225		81.375	15.5767		10.891	8.63726
81.358	15.6804		10.891	9.29944		81.37	14.9091		10.904	8.03664		81.358	15.4817		10.887	8.65225		81.358	15.5763		10.904	8.63716
81.341	15.6802		10.904	9.29955		81.354	14.9093		10.912	8.0361		81.341	15.4823		10.895	8.6516		81.341	15.5765		10.912	8.63683
81.325	15.6806		10.916	9.29858		81.337	14.9093		10.925	8.03556		81.325	15.4819		10.904	8.65182		81.32	15.5765		10.92	8.63651
81.308	15.6799		10.929	9.29804		81.32	14.9094		10.933	8.03545		81.308	15.4818		10.916	8.65182		81.304	15.5761		10.929	8.63651
81.295	15.6802		10.933	9.29868		81.304	14.9089		10.941	8.03481		81.291	15.4816		10.925	8.65128		81.291	15.576		10.937	8.63619
81.279	15.68		10.941	9.29858		81.291	14.9085		10.95	8.03481		81.279	15.4817		10.937	8.65128		81.279	15.5755		10.95	8.63629
81.262	15.6796		10.95	9.29847		81.275	14.9085		10.958	8.03416		81.262	15.4805		10.945	8.65074		81.262	15.5749		10.962	8.63575
81.245	15.6793		10.962	9.29782		81.258	14.908		10.97	8.03405		81.245	15.4802		10.954	8.65041		81.245	15.5746		10.97	8.63597
81.225	15.6788		10.97	9.29771		81.241	14.9079		10.987	8.03341		81.229	15.4797		10.966	8.65063		81.233	15.5745		10.983	8.63608
81.208	15.6792		10.979	9.29771		81.225	14.9077		11	8.03297		81.212	15.4798		10.979	8.65041		81.216	15.5742		10.991	8.63575
81.187	15.6788		10.991	9.2975		81.208	14.9073		11.008	8.03265		81.195	15.4791		10.991	8.65052		81.195	15.5741		11.004	8.63522
81.175	15.678		11	9.29771		81.191	14.907		11.016	8.03233		81.179	15.4788		11	8.65041		81.179	15.5739		11.016	8.63511
81.162	15.6782		11.012	9.29696		81.175	14.9067		11.025	8.03125		81.162	15.4781		11.008	8.6502		81.162	15.5729		11.025	8.635
81.145	15.6774		11.02	9.2975		81.158	14.9066		11.029	8.03125		81.145	15.4781		11.016	8.64977		81.145	15.5727		11.033	8.635
81.129	15.6774		11.033	9.29717		81.141	14.9067		11.041	8.03039		81.125	15.4776		11.025	8.64955		81.129	15.5725		11.041	8.63478
81.108	15.6769		11.041	9.29696		81.125	14.9065		11.05	8.03028		81.108	15.4775		11.037	8.64901		81.112	15.5726		11.05	8.63468
81.091	15.6768		11.054	9.29664		81.108	14.9066		11.058	8.03006		81.095	15.4772		11.05	8.6489		81.095	15.5716		11.058	8.63468
81.075	15.6764		11.062	9.29653		81.091	14.9067		11.07	8.02942		81.079	15.4774		11.062	8.64837		81.079	15.5716		11.07	8.63435
81.058	15.676		11.07	9.29631		81.07	14.9065		11.083	8.02931		81.062	15.4767		11.075	8.64826		81.058	15.5715		11.083	8.63435
81.041	15.6763		11.083	9.29588		81.054	14.906		11.091	8.02899		81.037	15.4762		11.083	8.64772		81.045	15.5712		11.091	8.63381
81.025	15.6758		11.095	9.2961		81.037	14.906		11.104	8.02899		81.025	15.4763		11.091	8.64794		81.029	15.5704		11.104	8.63403
81.008	15.6756		11.108	9.29588		81.02	14.9065		11.112	8.02802		81.008	15.4766		11.1	8.64761		81.012	15.5701		11.116	8.63392
80.991	15.6758		11.116	9.29545		81.008	14.9066		11.12	8.02791		80.991	15.4758		11.112	8.64675		80.995	15.5699		11.125	8.63349
80.979	15.6754		11.125	9.2948		80.991	14.9066		11.133	8.02834		80.97	15.4755		11.125	8.64643		80.975	15.5702		11.133	8.63349
80.958	15.6752		11.133	9.29491		80.975	14.9063		11.141	8.02812		80.958	15.4752		11.133	8.64599		80.958	15.5693		11.145	8.63317
80.941	15.6747		11.141	9.29534		80.958	14.9062		11.15	8.02823		80.945	15.4757		11.141	8.64632		80.945	15.5697		11.154	8.63317
80.925	15.6752		11.15	9.2948		80.941	14.9062		11.162	8.02737		80.925	15.4752		11.15	8.6461		80.929	15.569		11.166	8.63263
80.904	15.6748		11.162	9.29437		80.925	14.9062		11.17	8.02651		80.908	15.4751		11.158	8.64535		80.912	15.5687		11.175	8.63187
80.891	15.6756		11.17	9.29405		80.904	14.9066		11.179	8.02629		80.891	15.4747		11.166	8.64524		80.895	15.5682		11.183	8.63231
80.875	15.6753		11.183	9.29416		80.887	14.9064		11.187	8.02575		80.879	15.4741		11.179	8.64481		80.879	15.568		11.195	8.63187
80.858	15.6744		11.191	9.29405		80.87	14.9062		11.195	8.0264		80.862	15.4746		11.187	8.64449		80.862	15.5683		11.204	8.63209
80.841	15.6739		11.2	9.29394		80.854	14.906		11.208	8.02554		80.845	15.4741		11.2	8.64427		80.841	15.5676		11.212	8.63144
80.829	15.6738		11.212	9.29362		80.841	14.9059		11.216	8.02564		80.825	15.4732		11.208	8.64416		80.829	15.5677		11.22	8.63123
80.812	15.6734		11.22	9.29319		80.825	14.906		11.225	8.02554		80.808	15.4733		11.22	8.64427		80.812	15.5676		11.229	8.63144
80.791	15.6728		11.229	9.29308		80.804	14.9059		11.237	8.02521		80.791	15.4736		11.229	8.64395		80.795	15.5674		11.241	8.6308
80.775	15.6728		11.241	9.29275		80.787	14.906		11.25	8.02467		80.775	15.4734		11.241	8.64352		80.779	15.5676		11.254	8.63069
80.762	15.6727		11.25	9.29254		80.775	14.906		11.258	8.02381		80.758	15.4732		11.254	8.64352		80.762	15.5674		11.262	8.63036
80.741	15.6728		11.262	9.29265		80.758	14.9059		11.266	8.02317		80.741	15.473		11.262	8.64352		80.75	15.5676		11.27	8.62993
80.725	15.672		11.27	9.29157		80.741	14.9057		11.275	8.02327		80.725	15.4728		11.27	8.64319		80.729	15.5673		11.283	8.63026
80.712	15.6715		11.279	9.29146		80.725	14.9055		11.287	8.02306		80.708	15.4731		11.279	8.64352		80.712	15.567		11.295	8.62961
80.695	15.6712		11.287	9.29168		80.708	14.9055		11.3	8.02252		80.695	15.4732		11.287	8.6433		80.695	15.5671		11.308	8.62918
80.675	15.6711		11.3	9.29103		80.691	14.9055		11.308	8.02187		80.675	15.4729		11.295	8.64298		80.679	15.5671		11.316	8.62918
80.658	15.6716		11.308	9.29081		80.675	14.9055		11.32	8.02133		80.658	15.4732		11.308	8.64265		80.658	15.5676		11.325	8.62853
80.641	15.6719		11.32	9.29017		80.658	14.9058		11.333	8.02122		80.645	15.4728		11.32	8.64255		80.641	15.5674		11.333	8.62896
80.625	15.6716		11.329	9.28995		80.641	14.9057		11.341	8.02101		80.629	15.4726		11.329	8.64211		80.629	15.5676		11.341	8.6281
80.608	15.6716		11.341	9.28995		80.625	14.9063		11.354	8.02058		80.612	15.473		11.337	8.64222		80.612	15.5674		11.35	8.62789
80.591	15.6716		11.35	9.28931		80.608	14.9062		11.362	8.02069		80.595	15.4726		11.35	8.64211		80.595	15.5675		11.362	8.62735
80.575	15.671		11.358	9.28931		80.591	14.9061		11.366	8.01993		80.579	15.473		11.358	8.64179		80.579	15.5672		11.375	8.62735
80.558	15.6709		11.37	9.28909		80.57	14.9066		11.375	8.01982		80.562	15.4728		11.37	8.64114		80.562	15.5669		11.383	8.62692
80.541	15.6711		11.383	9.28887		80.554	14.9063		11.383	8.01907		80.541	15.4726		11.379	8.64125		80.541	15.5671		11.395	8.62692
80.525	15.6711		11.391	9.28834		80.537	14.9059		11.395	8.01874		80.525	15.4728		11.387	8.64082		80.525	15.5665		11.404	8.62659
80.508	15.6709		11.404	9.28812		80.525	14.9065		11.408	8.01853		80.508	15.4726		11.4	8.64104		80.508	15.5665		11.412	8.62605
80.491	15.6707		11.412	9.28812		80.504	14.9061		11.42	8.01821		80.491	15.473		11.408	8.64028		80.491	15.5665		11.425	8.62562
80.475	15.6706		11.425	9.28704		80.487	14.9065		11.433	8.01799		80.475	15.4729		11.416	8.64071		80.479	15.5669		11.429	8.6253
80.458	15.6701		11.433	9.28736		80.47	14.9066		11.441	8.01713		80.458	15.4726		11.425	8.64028		80.462	15.5671		11.437	8.62487
80.441	15.6705		11.441	9.28736		80.454	14.9066		11.45	8.01702		80.445	15.4728		11.437	8.64007		80.441	15.5669		11.445	8.62465
80.425	15.6702		11.454	9.28715		80.437	14.9063		11.462	8.0168		80.429	15.4731		11.445	8.63974		80.425	15.5669		11.458	8.62422
80.408	15.6702		11.462	9.28693		80.425	14.906		11.47	8.01637		80.408	15.4729		11.458	8.63942		80.412	15.5668		11.47	8.62433
80.391	15.6696		11.475	9.28672		80.408	14.9062		11.479	8.01616		80.391	15.4726		11.47	8.6391		80.395	15.5671		11.479	8.62347
80.375	15.6695		11.479	9.2865		80.391	14.9062		11.491	8.01487		80.375	15.4724		11.479	8.63856		80.375	15.5662		11.491	8.62314
80.358	15.6696		11.491	9.28596		80.37	14.907		11.504	8.01519		80.358	15.4722		11.487	8.63899		80.362	15.5663		11.5	8.62314
80.337	15.6691		11.504	9.28618		80.358	14.907		11.512	8.01487		80.341	15.4723		11.5	8.63856		80.345	15.5668		11.512	8.62314
80.325	15.6692		11.512	9.2864		80.341	14.9066		11.525	8.01422		80.325	15.4723		11.508	8.63834		80.329	15.5663		11.525	8.62239
80.312	15.6684		11.52	9.28586		80.325	14.9066		11.533	8.01422		80.308	15.4714		11.52	8.63834		80.312	15.566		11.533	8.62282
80.295	15.668		11.533	9.28564		80.308	14.9064		11.541	8.01357		80.295	15.4712		11.529	8.63791		80.295	15.5656		11.541	8.62239
80.275	15.667		11.545	9.28564		80.291	14.9063		11.554	8.01346		80.275	15.4703		11.541	8.6378		80.279	15.565		11.55	8.6225
80.258	15.6668		11.554	9.28586		80.275	14.9059		11.562	8.01389		80.258	15.4709		11.55	8.6378		80.258	15.5648		11.562	8.62196
80.241	15.6668		11.562	9.28564		80.258	14.9052		11.57	8.01314		80.241	15.4707		11.562	8.6378		80.245	15.564		11.575	8.62196
80.225	15.666		11.575	9.28586		80.241	14.9049		11.579	8.01314		80.225	15.4703		11.57	8.6378		80.229	15.5636		11.583	8.62185
80.208	15.6656		11.587	9.28553		80.22	14.9048		11.587	8.01325		80.208	15.4696		11.583	8.63726		80.208	15.5637		11.595	8.62239
80.191	15.6653		11.595	9.2864		80.204	14.9047		11.6	8.01271		80.191	15.4689		11.591	8.63759		80.191	15.5634		11.604	8.6226
80.175	15.6652		11.604	9.2864		80.191	14.9044		11.608	8.0126		80.175	15.4689		11.604	8.63823		80.175	15.5629		11.616	8.62282
80.158	15.6648		11.612	9.28683		80.175	14.904		11.616	8.01228		80.158	15.4686		11.612	8.63813		80.158	15.5625		11.62	8.62206
80.141	15.6643		11.625	9.2864		80.158	14.9043		11.625	8.01228		80.137	15.4682		11.62	8.6378		80.145	15.5622		11.633	8.62185
80.125	15.6641		11.633	9.28661		80.137	14.9038		11.637	8.01206		80.125	15.4683		11.629	8.63759		80.129	15.5618		11.641	8.62228
80.108	15.6642		11.641	9.28672		80.12	14.9044		11.645	8.01174		80.108	15.468		11.637	8.63834		80.112	15.5616		11.654	8.6226
80.087	15.6632		11.654	9.28661		80.108	14.9043		11.658	8.01109		80.091	15.4676		11.645	8.63802		80.095	15.5615		11.662	8.62314
80.075	15.663		11.662	9.28693		80.091	14.9038		11.666	8.01109		80.07	15.4674		11.654	8.6378		80.079	15.5615		11.67	8.62325
80.058	15.6624		11.666	9.2865		80.079	14.9041		11.675	8.01174		80.054	15.4669		11.666	8.63802		80.062	15.5616		11.679	8.62325
80.041	15.6624		11.679	9.28661		80.062	14.9038		11.683	8.01141		80.037	15.4668		11.679	8.63802		80.041	15.5614		11.691	8.62303
80.02	15.6626		11.687	9.28715		80.041	14.9039		11.695	8.01131		80.025	15.4669		11.687	8.63791		80.029	15.5611		11.704	8.62357
80.008	15.6624		11.7	9.28747		80.02	14.9037		11.708	8.01141		80.008	15.4668		11.7	8.6378		80.008	15.5613		11.712	8.62368
79.991	15.6619		11.708	9.28715		80.008	14.9031		11.72	8.01045		79.991	15.4667		11.712	8.63737		79.991	15.561		11.72	8.62303
79.975	15.661		11.72	9.28736		79.991	14.9036		11.733	8.01034		79.975	15.4668		11.72	8.63737		79.975	15.5609		11.729	8.62336
79.962	15.6611		11.733	9.28736		79.975	14.9037		11.741	8.01034		79.962	15.4664		11.729	8.6378		79.962	15.5606		11.741	8.62357
79.941	15.6608		11.741	9.28747		79.958	14.9034		11.75	8.01045		79.941	15.4665		11.741	8.63748		79.945	15.5604		11.75	8.62325
79.929	15.6605		11.754	9.28715		79.941	14.9034		11.758	8.01055		79.929	15.4665		11.75	8.63716		79.929	15.5608		11.762	8.62368
79.912	15.6604		11.762	9.28726		79.925	14.9041		11.77	8.00969		79.912	15.4668		11.762	8.63705		79.912	15.5604		11.77	8.6239
79.895	15.6602		11.77	9.28704		79.908	14.904		11.779	8.00991		79.895	15.4658		11.77	8.63673		79.891	15.5603		11.783	8.62379
79.875	15.6603		11.779	9.28736		79.891	14.9038		11.787	8.00926		79.879	15.4653		11.779	8.63705		79.875	15.5597		11.795	8.62325
79.858	15.6599		11.791	9.28736		79.875	14.9043		11.8	8.00915		79.858	15.4648		11.787	8.63673		79.862	15.5595		11.804	8.62303
79.845	15.6596		11.804	9.28736		79.858	14.904		11.808	8.00904		79.841	15.4647		11.795	8.63662		79.841	15.5596		11.812	8.62357
79.829	15.6592		11.808	9.2879		79.841	14.9046		11.82	8.00883		79.825	15.465		11.808	8.63629		79.829	15.5595		11.82	8.62347
79.812	15.6593		11.82	9.28747		79.829	14.9047		11.829	8.00894		79.804	15.4653		11.82	8.63683		79.812	15.5595		11.833	8.62336
79.791	15.659		11.833	9.28801		79.808	14.9049		11.841	8.00861		79.787	15.465		11.829	8.63608		79.795	15.5592		11.845	8.62368
79.779	15.6589		11.841	9.28769		79.791	14.905		11.85	8.00818		79.775	15.4647		11.837	8.63629		79.779	15.5594		11.854	8.62347
79.762	15.6588		11.85	9.28758		79.775	14.9052		11.862	8.00764		79.758	15.4651		11.85	8.63673		79.766	15.5596		11.862	8.62325
79.745	15.6588		11.858	9.28812		79.758	14.9055		11.87	8.00743		79.741	15.465		11.858	8.63586		79.745	15.5596		11.875	8.62293
79.729	15.6587		11.87	9.2878		79.741	14.9059		11.879	8.00743		79.729	15.4648		11.87	8.63575		79.729	15.5594		11.883	8.62325
79.708	15.6592		11.879	9.2879		79.725	14.9058		11.891	8.00743		79.712	15.4642		11.879	8.63619		79.716	15.5595		11.895	8.62282
79.687	15.659		11.887	9.28801		79.708	14.906		11.904	8.00689		79.695	15.4645		11.891	8.63608		79.695	15.5593		11.904	8.62228
79.675	15.6589		11.9	9.2878		79.691	14.9059		11.912	8.00689		79.679	15.4649		11.904	8.63608		79.679	15.5595		11.912	8.62217
79.658	15.6587		11.908	9.28769		79.675	14.9058		11.92	8.00635		79.658	15.4649		11.916	8.63543		79.662	15.5596		11.925	8.62153
79.641	15.6587		11.92	9.28736		79.658	14.9062		11.929	8.00624		79.641	15.4648		11.925	8.63608		79.645	15.5602		11.933	8.6211
79.625	15.6592		11.929	9.2878		79.637	14.9063		11.941	8.00538		79.625	15.4651		11.933	8.63532		79.629	15.5601		11.941	8.62185
79.608	15.6595		11.941	9.28758		79.625	14.9055		11.95	8.00506		79.608	15.4652		11.941	8.63522		79.612	15.5597		11.95	8.62131
79.591	15.6592		11.95	9.28693		79.608	14.9058		11.962	8.00549		79.591	15.4652		11.95	8.635		79.595	15.5595		11.958	8.62066
79.575	15.6595		11.962	9.28715		79.591	14.9059		11.97	8.00441		79.575	15.4649		11.958	8.63478		79.575	15.5597		11.97	8.62131
79.558	15.6592		11.975	9.28747		79.575	14.9059		11.979	8.00506		79.558	15.465		11.97	8.63435		79.562	15.5595		11.979	8.62088
79.541	15.6596		11.987	9.28747		79.558	14.9063		11.991	8.00409		79.541	15.465		11.983	8.63457		79.545	15.5594		11.991	8.6212
79.529	15.6592		11.995	9.28726		79.541	14.9065		12	8.00387		79.529	15.4647		11.991	8.63446		79.525	15.5595		12	8.62056
79.512	15.6592		12.004	9.28715		79.525	14.9064		12.008	8.00322		79.512	15.4651		12.004	8.63381		79.512	15.5596		12.012	8.62056
79.495	15.6593		12.012	9.28758		79.508	14.9067		12.02	8.00333		79.495	15.4649		12.016	8.63371		79.495	15.5597		12.02	8.62023
79.479	15.6596		12.025	9.28715		79.491	14.907		12.029	8.00322		79.475	15.465		12.025	8.6336		79.483	15.56		12.029	8.61969
79.462	15.6601		12.033	9.28758		79.475	14.9074		12.037	8.00258		79.458	15.4648		12.029	8.63327		79.466	15.5605		12.037	8.61948
79.445	15.6598		12.037	9.28704		79.458	14.9072		12.045	8.00268		79.441	15.4653		12.041	8.63252		79.445	15.5605		12.05	8.61905
79.429	15.6597		12.05	9.28683		79.437	14.9077		12.058	8.00171		79.425	15.466		12.05	8.63284		79.429	15.5608		12.062	8.61959
79.408	15.6599		12.058	9.28683		79.42	14.9083		12.066	8.00215		79.408	15.4658		12.062	8.63274		79.416	15.5605		12.07	8.61969
79.391	15.6603		12.066	9.28683		79.404	14.9085		12.075	8.00182		79.391	15.4658		12.066	8.63231		79.395	15.5605		12.079	8.61948
79.375	15.6609		12.075	9.2864		79.387	14.9086		12.087	8.00128		79.379	15.4655		12.075	8.63252		79.379	15.5605		12.091	8.61894
79.362	15.6608		12.083	9.28661		79.375	14.9091		12.095	8.00074		79.358	15.4653		12.087	8.63144		79.362	15.5605		12.1	8.61905
79.345	15.6602		12.095	9.28693		79.358	14.9089		12.108	8.00096		79.341	15.4655		12.1	8.63144		79.345	15.5604		12.108	8.61872
79.329	15.6597		12.108	9.28683		79.341	14.9089		12.12	8.00064		79.32	15.4651		12.108	8.63134		79.329	15.5601		12.12	8.61905
79.308	15.6598		12.116	9.28693		79.32	14.9081		12.129	8.00042		79.308	15.4645		12.116	8.63134		79.312	15.5601		12.129	8.61915
79.291	15.6587		12.125	9.28693		79.308	14.9081		12.137	8.00074		79.291	15.4642		12.125	8.6309		79.291	15.5595		12.141	8.61905
79.275	15.6583		12.129	9.28672		79.291	14.9081		12.15	7.99988		79.27	15.4637		12.129	8.63047		79.279	15.5588		12.15	8.61797
79.258	15.6579		12.141	9.2865		79.275	14.9078		12.162	7.99999		79.254	15.4638		12.141	8.63069		79.262	15.5588		12.162	8.61862
79.241	15.6572		12.15	9.28629		79.258	14.9074		12.17	7.99999		79.237	15.4629		12.154	8.63036		79.245	15.5584		12.17	8.61905
79.225	15.657		12.162	9.28629		79.241	14.9077		12.179	8.0002		79.22	15.4622		12.162	8.63036		79.229	15.5582		12.179	8.61818
79.208	15.6568		12.175	9.28607		79.225	14.9072		12.187	7.99945		79.204	15.462		12.175	8.63036		79.208	15.5581		12.191	8.61829
79.191	15.6561		12.187	9.28596		79.208	14.907		12.2	7.99913		79.191	15.4612		12.187	8.62972		79.195	15.5579		12.2	8.61786
79.175	15.6559		12.195	9.28575		79.191	14.9067		12.208	7.9987		79.175	15.4611		12.195	8.62993		79.179	15.5576		12.208	8.61808
79.158	15.6558		12.204	9.28521		79.175	14.9064		12.22	7.99837		79.158	15.4603		12.204	8.6295		79.162	15.5568		12.22	8.61797
79.141	15.6555		12.216	9.28553		79.158	14.9063		12.229	7.99816		79.141	15.4607		12.216	8.62929		79.145	15.5567		12.233	8.61754
79.125	15.6556		12.225	9.28521		79.137	14.9064		12.241	7.99805		79.12	15.4605		12.229	8.6294		79.129	15.5567		12.241	8.61689
79.108	15.6546		12.241	9.28543		79.12	14.9062		12.25	7.99794		79.104	15.4606		12.241	8.62842		79.112	15.5566		12.254	8.61689
79.095	15.6544		12.25	9.2851		79.108	14.9061		12.258	7.99762		79.091	15.4607		12.25	8.62875		79.1	15.5562		12.258	8.61689
79.079	15.6545		12.258	9.28489		79.091	14.9057		12.266	7.99751		79.079	15.4605		12.262	8.62853		79.083	15.5564		12.27	8.61635
79.062	15.6539		12.266	9.28456		79.075	14.905		12.279	7.99708		79.062	15.4606		12.27	8.62832		79.07	15.5559		12.283	8.61571
79.045	15.6531		12.275	9.28392		79.058	14.9049		12.287	7.99676		79.05	15.4604		12.279	8.62842		79.05	15.5558		12.291	8.61581
79.029	15.6533		12.287	9.28435		79.041	14.9052		12.3	7.99622		79.033	15.4598		12.287	8.62799		79.029	15.5556		12.3	8.61624
79.008	15.6529		12.295	9.28392		79.029	14.905		12.308	7.99622		79.012	15.4599		12.295	8.62799		79.012	15.5552		12.308	8.61603
78.991	15.6524		12.308	9.28445		79.008	14.9048		12.32	7.99611		78.991	15.4596		12.304	8.6281		78.991	15.5554		12.32	8.61581
78.975	15.6527		12.316	9.28445		78.987	14.9047		12.329	7.996		78.979	15.4595		12.316	8.62789		78.979	15.5557		12.325	8.61527
78.962	15.653		12.325	9.28392		78.97	14.9039		12.337	7.99578		78.962	15.4593		12.329	8.62778		78.962	15.5557		12.341	8.61571
78.941	15.6527		12.337	9.28424		78.958	14.9038		12.35	7.99557		78.941	15.459		12.337	8.62692		78.945	15.5557		12.354	8.61527
78.925	15.653		12.35	9.2837		78.941	14.9044		12.358	7.99568		78.925	15.459		12.345	8.62659		78.929	15.5554		12.362	8.61484
78.908	15.6526		12.358	9.28424		78.92	14.9044		12.37	7.99482		78.908	15.4588		12.354	8.62616		78.912	15.5557		12.37	8.61517
78.895	15.6528		12.366	9.28413		78.904	14.9031		12.383	7.99514		78.895	15.4589		12.366	8.62659		78.891	15.5558		12.379	8.61473
78.879	15.6519		12.379	9.2837		78.891	14.9031		12.391	7.99471		78.875	15.4589		12.375	8.6267		78.879	15.5554		12.391	8.6142
78.862	15.6522		12.387	9.28392		78.87	14.9035		12.404	7.99438		78.858	15.4588		12.387	8.62594		78.862	15.5557		12.404	8.61409
78.841	15.6521		12.4	9.28402		78.858	14.9035		12.412	7.99395		78.845	15.4593		12.4	8.62616		78.85	15.5556		12.412	8.6143
78.825	15.652		12.412	9.28359		78.837	14.9036		12.42	7.99374		78.82	15.4593		12.412	8.62573		78.829	15.5551		12.42	8.6143
78.804	15.6514		12.42	9.28284		78.82	14.9036		12.429	7.99406		78.804	15.4592		12.42	8.62584		78.808	15.5554		12.433	8.61377
78.787	15.6522		12.429	9.28338		78.808	14.9035		12.437	7.99395		78.791	15.4593		12.429	8.62584		78.795	15.5561		12.441	8.61398
78.775	15.6524		12.441	9.28327		78.791	14.904		12.45	7.99298		78.775	15.4596		12.437	8.62573		78.779	15.5559		12.45	8.61312
78.762	15.652		12.45	9.28284		78.77	14.9038		12.458	7.99341		78.758	15.4598		12.45	8.62584		78.758	15.5558		12.462	8.61258
78.745	15.652		12.458	9.28262		78.754	14.9038		12.47	7.99244		78.737	15.4597		12.458	8.62562		78.741	15.5557		12.475	8.61279
78.725	15.6522		12.466	9.2823		78.741	14.9044		12.479	7.99234		78.72	15.4598		12.47	8.62508		78.725	15.5557		12.483	8.61215
78.708	15.6524		12.47	9.2823		78.72	14.9046		12.487	7.99255		78.704	15.4598		12.479	8.62487		78.708	15.5557		12.495	8.61215
78.691	15.6524		12.483	9.2823		78.704	14.9051		12.495	7.99244		78.687	15.4598		12.487	8.62497		78.691	15.5551		12.504	8.61215
78.675	15.6524		12.491	9.28165		78.691	14.9053		12.504	7.99212		78.67	15.4596		12.5	8.62508		78.675	15.5551		12.508	8.61182
78.658	15.6531		12.504	9.28208		78.675	14.9051		12.516	7.99169		78.658	15.4596		12.508	8.62541		78.662	15.5551		12.516	8.61172
78.645	15.6531		12.512	9.28187		78.662	14.9057		12.529	7.99126		78.641	15.4594		12.516	8.62551		78.645	15.5544		12.525	8.61118
78.629	15.6531		12.525	9.28176		78.641	14.9057		12.537	7.99094		78.625	15.4595		12.525	8.62444		78.629	15.5542		12.537	8.61139
78.608	15.6532		12.533	9.28133		78.625	14.9059		12.55	7.99072		78.612	15.4592		12.533	8.62454		78.612	15.5544		12.55	8.61172
78.591	15.6534		12.545	9.28111		78.612	14.9059		12.558	7.99072		78.591	15.4595		12.541	8.62487		78.6	15.5546		12.562	8.6115
78.579	15.6531		12.558	9.28154		78.591	14.906		12.566	7.99094		78.575	15.4595		12.554	8.62487		78.583	15.5542		12.57	8.61139
78.562	15.6532		12.566	9.28101		78.57	14.9062		12.575	7.9905		78.558	15.4595		12.562	8.62454		78.566	15.5544		12.579	8.61139
78.545	15.6533		12.579	9.28025		78.554	14.9062		12.587	7.99018		78.541	15.4595		12.575	8.62401		78.55	15.5552		12.591	8.61075
78.525	15.6542		12.583	9.2809		78.537	14.9069		12.595	7.98964		78.525	15.4594		12.583	8.62422		78.533	15.5553		12.6	8.61085
78.508	15.654		12.595	9.28057		78.52	14.907		12.608	7.98953		78.508	15.4595		12.595	8.62422		78.512	15.5556		12.608	8.61042
78.495	15.6544		12.604	9.27993		78.504	14.9073		12.616	7.98975		78.491	15.46		12.604	8.62433		78.495	15.5558		12.616	8.60988
78.479	15.6548		12.612	9.27982		78.487	14.9078		12.625	7.98932		78.475	15.4598		12.612	8.62411		78.479	15.5557		12.629	8.60945
78.462	15.6546		12.625	9.27982		78.47	14.9083		12.633	7.98932		78.458	15.46		12.625	8.62401		78.462	15.5562		12.637	8.60891
78.445	15.6545		12.637	9.27928		78.454	14.9085		12.645	7.98899		78.437	15.46		12.633	8.62357		78.445	15.5559		12.645	8.60891
78.429	15.6543		12.645	9.27917		78.437	14.9085		12.658	7.98878		78.425	15.4603		12.641	8.62282		78.429	15.5558		12.654	8.60859
78.408	15.6544		12.658	9.27906		78.42	14.9085		12.666	7.98802		78.412	15.4605		12.654	8.62314		78.412	15.5557		12.666	8.60838
78.391	15.6541		12.67	9.27928		78.404	14.9081		12.679	7.98738		78.391	15.4607		12.666	8.6225		78.395	15.5552		12.675	8.60805
78.375	15.6539		12.679	9.27906		78.387	14.9085		12.687	7.98748		78.375	15.4607		12.679	8.62185		78.379	15.5554		12.683	8.60848
78.358	15.6533		12.687	9.27853		78.375	14.9083		12.695	7.98727		78.362	15.4603		12.687	8.62196		78.366	15.5551		12.695	8.60827
78.341	15.6526		12.7	9.2782		78.362	14.908		12.708	7.98662		78.345	15.4598		12.691	8.62174		78.35	15.5553		12.708	8.60805
78.325	15.6524		12.708	9.27777		78.341	14.9085		12.716	7.98651		78.333	15.4602		12.704	8.6212		78.329	15.5552		12.716	8.60784
78.308	15.6517		12.716	9.27788		78.325	14.9076		12.729	7.98598		78.312	15.4596		12.712	8.62099		78.312	15.5551		12.729	8.60751
78.291	15.6513		12.729	9.27799		78.308	14.9072		12.741	7.98619		78.295	15.4586		12.725	8.6211		78.295	15.5542		12.741	8.60794
78.275	15.6509		12.737	9.27788		78.291	14.9065		12.75	7.98555		78.279	15.4588		12.737	8.62066		78.279	15.5541		12.75	8.60805
78.258	15.6503		12.745	9.27745		78.275	14.9066		12.758	7.98565		78.258	15.4582		12.745	8.62023		78.262	15.5538		12.758	8.60719
78.241	15.6496		12.758	9.27777		78.258	14.9065		12.766	7.98501		78.245	15.4579		12.758	8.62045		78.245	15.5536		12.766	8.60687
78.225	15.6494		12.766	9.27788		78.245	14.9062		12.779	7.98522		78.225	15.4576		12.766	8.6198		78.229	15.5528		12.779	8.60654
78.212	15.6486		12.775	9.27777		78.225	14.9057		12.787	7.98447		78.212	15.4575		12.779	8.62023		78.212	15.5526		12.787	8.60633
78.195	15.6484		12.787	9.27756		78.208	14.9051		12.8	7.98393		78.195	15.4568		12.787	8.61948		78.2	15.552		12.8	8.60622
78.179	15.648		12.8	9.27691		78.195	14.9047		12.808	7.98436		78.179	15.4567		12.8	8.61915		78.179	15.5518		12.812	8.60633
78.162	15.6477		12.812	9.2768		78.179	14.9048		12.82	7.98447		78.158	15.4564		12.808	8.61926		78.162	15.5519		12.82	8.6059
78.145	15.6481		12.82	9.27712		78.162	14.9048		12.829	7.98382		78.141	15.4563		12.816	8.61905		78.145	15.5515		12.829	8.60546
78.129	15.6476		12.829	9.27691		78.145	14.9046		12.837	7.98393		78.129	15.4564		12.829	8.61872		78.129	15.5505		12.837	8.60514
78.112	15.6476		12.837	9.27659		78.129	14.9041		12.845	7.9835		78.112	15.4558		12.837	8.61829		78.112	15.5502		12.85	8.60536
78.091	15.6476		12.85	9.27648		78.108	14.904		12.854	7.98328		78.091	15.4562		12.85	8.61829		78.095	15.5503		12.858	8.60525
78.075	15.6472		12.858	9.27583		78.091	14.9039		12.862	7.98393		78.075	15.4555		12.858	8.61786		78.079	15.5499		12.87	8.60482
78.058	15.6469		12.866	9.27626		78.075	14.9038		12.87	7.98328		78.062	15.4557		12.866	8.61764		78.062	15.5498		12.883	8.6046
78.041	15.6467		12.875	9.27615		78.062	14.9038		12.883	7.98339		78.045	15.456		12.879	8.61764		78.045	15.5497		12.891	8.60514
78.025	15.6467		12.883	9.27594		78.045	14.9037		12.895	7.98253		78.029	15.4556		12.891	8.61754		78.029	15.5495		12.904	8.6046
78.008	15.6466		12.895	9.27551		78.029	14.9038		12.904	7.98285		78.012	15.4558		12.9	8.61689		78.016	15.5493		12.912	8.60428
77.991	15.6466		12.908	9.27529		78.008	14.9034		12.912	7.9822		77.995	15.4558		12.912	8.61668		78	15.5495		12.92	8.60417
77.975	15.6466		12.916	9.27529		77.991	14.903		12.925	7.98166		77.975	15.4558		12.92	8.61635		77.979	15.5498		12.929	8.60352
77.958	15.646		12.925	9.2754		77.975	14.9034		12.933	7.98145		77.958	15.4556		12.929	8.61646		77.962	15.5496		12.937	8.60395
77.941	15.6461		12.933	9.27475		77.962	14.9037		12.941	7.98156		77.945	15.4555		12.937	8.61603		77.945	15.5494		12.945	8.60363
77.925	15.6461		12.945	9.27497		77.945	14.9037		12.954	7.98069		77.929	15.4557		12.945	8.61538		77.929	15.5499		12.954	8.60299
77.908	15.6458		12.958	9.27443		77.929	14.9037		12.962	7.98059		77.908	15.4556		12.954	8.61527		77.912	15.5498		12.966	8.60266
77.891	15.6457		12.966	9.27464		77.908	14.9039		12.975	7.98037		77.891	15.4554		12.962	8.61473		77.895	15.5496		12.975	8.60299
77.879	15.6455		12.979	9.27475		77.895	14.9037		12.983	7.98048		77.875	15.4553		12.975	8.61484		77.879	15.5495		12.987	8.60277
77.862	15.6452		12.987	9.27432		77.879	14.9048		12.995	7.98037		77.858	15.4554		12.983	8.61473		77.862	15.5496		13	8.60234
77.845	15.6457		12.995	9.27443		77.858	14.9046		13.004	7.9794		77.845	15.4551		12.995	8.61473		77.845	15.5498		13.008	8.60201
77.829	15.6447		13.004	9.27378		77.845	14.9045		13.012	7.97972		77.829	15.4552		13.004	8.61495		77.829	15.5495		13.016	8.60115
77.812	15.6443		13.016	9.27389		77.829	14.9048		13.025	7.9794		77.808	15.4554		13.016	8.6142		77.812	15.5495		13.029	8.60191
77.795	15.6446		13.02	9.27368		77.808	14.9049		13.033	7.97886		77.795	15.4553		13.025	8.61377		77.795	15.5497		13.037	8.60126
77.779	15.6446		13.029	9.27324		77.791	14.905		13.045	7.97854		77.779	15.4557		13.033	8.61344		77.783	15.5494		13.045	8.6004
77.758	15.6446		13.041	9.27314		77.775	14.9055		13.058	7.97821		77.762	15.4555		13.041	8.61301		77.766	15.5495		13.054	8.60061
77.745	15.6448		13.05	9.27238		77.758	14.9057		13.066	7.97811		77.741	15.4552		13.054	8.61258		77.75	15.5497		13.062	8.59986
77.729	15.645		13.062	9.27249		77.741	14.9058		13.079	7.97843		77.729	15.4555		13.066	8.61215		77.733	15.5499		13.075	8.59975
77.712	15.6455		13.075	9.27195		77.725	14.9062		13.087	7.97821		77.712	15.4551		13.075	8.61161		77.716	15.5499		13.087	8.59975
77.695	15.645		13.083	9.27184		77.708	14.9063		13.095	7.97735		77.695	15.4554		13.083	8.61172		77.7	15.5503		13.095	8.5991
77.679	15.645		13.095	9.27217		77.687	14.9065		13.104	7.97714		77.683	15.4558		13.091	8.61118		77.683	15.5498		13.104	8.59846
77.662	15.6452		13.108	9.27206		77.675	14.9064		13.112	7.97671		77.662	15.4558		13.104	8.61129		77.666	15.5496		13.116	8.59857
77.65	15.645		13.116	9.27238		77.658	14.9063		13.125	7.97638		77.645	15.456		13.116	8.61064		77.65	15.5502		13.125	8.59824
77.629	15.6451		13.129	9.27206		77.641	14.9063		13.133	7.97628		77.629	15.456		13.129	8.61075		77.629	15.5501		13.137	8.59781
77.612	15.6452		13.137	9.27163		77.625	14.907		13.141	7.97628		77.612	15.4557		13.137	8.61021		77.612	15.5502		13.145	8.5976
77.591	15.6447		13.145	9.27163		77.608	14.9073		13.154	7.97498		77.595	15.4563		13.145	8.60978		77.6	15.5499		13.158	8.59727
77.575	15.6448		13.158	9.27109		77.595	14.9071		13.162	7.97498		77.579	15.4567		13.15	8.60999		77.583	15.5505		13.17	8.59727
77.562	15.6443		13.166	9.27173		77.579	14.9073		13.17	7.97498		77.566	15.4567		13.162	8.60924		77.566	15.5507		13.179	8.59738
77.545	15.6445		13.179	9.27141		77.558	14.9076		13.183	7.97477		77.545	15.4565		13.17	8.60934		77.545	15.5505		13.187	8.59738
77.529	15.6441		13.187	9.2713		77.541	14.9087		13.195	7.97412		77.529	15.4558		13.183	8.60902		77.533	15.5499		13.195	8.59706
77.508	15.6441		13.195	9.27152		77.529	14.9086		13.204	7.9739		77.512	15.456		13.195	8.60848		77.516	15.5502		13.208	8.59716
77.491	15.6444		13.208	9.2713		77.508	14.9085		13.212	7.97369		77.491	15.4563		13.208	8.60827		77.5	15.5506		13.22	8.59619
77.475	15.6441		13.22	9.2713		77.491	14.9084		13.22	7.97304		77.475	15.4564		13.216	8.60794		77.483	15.5504		13.229	8.59598
77.462	15.6441		13.229	9.27109		77.475	14.9086		13.233	7.97304		77.462	15.4568		13.225	8.60838		77.466	15.5504		13.241	8.59587
77.445	15.6441		13.237	9.27109		77.462	14.9087		13.241	7.97315		77.445	15.4569		13.233	8.60805		77.45	15.5505		13.245	8.59587
77.425	15.6441		13.25	9.27141		77.441	14.9086		13.254	7.97283		77.429	15.4568		13.245	8.60773		77.429	15.5506		13.254	8.5963
77.408	15.6439		13.258	9.2713		77.425	14.9081		13.262	7.97304		77.412	15.4572		13.254	8.60848		77.412	15.5505		13.266	8.59566
77.391	15.6441		13.266	9.27163		77.404	14.9085		13.27	7.97293		77.395	15.4579		13.262	8.6087		77.395	15.5507		13.275	8.59587
77.375	15.6443		13.275	9.27141		77.391	14.908		13.279	7.9725		77.379	15.4575		13.275	8.60924		77.379	15.5507		13.287	8.59533
77.358	15.6437		13.287	9.27163		77.375	14.9079		13.291	7.97283		77.362	15.4572		13.283	8.60924		77.362	15.5506		13.3	8.59576
77.345	15.643		13.295	9.27184		77.358	14.9077		13.304	7.97304		77.345	15.4567		13.295	8.60902		77.35	15.5501		13.312	8.59566
77.329	15.6426		13.308	9.27141		77.341	14.9078		13.316	7.97304		77.329	15.456		13.308	8.60902		77.333	15.5502		13.32	8.59587
77.312	15.6425		13.316	9.27195		77.329	14.9072		13.32	7.97293		77.316	15.4558		13.316	8.60924		77.316	15.5499		13.333	8.59609
77.3	15.6422		13.325	9.27184		77.312	14.9067		13.333	7.9725		77.3	15.4556		13.325	8.60913		77.304	15.5498		13.341	8.59544
77.283	15.6417		13.337	9.27163		77.295	14.9067		13.345	7.97315		77.283	15.4551		13.337	8.60956		77.287	15.5496		13.35	8.59576
77.266	15.6413		13.345	9.27173		77.279	14.9064		13.354	7.97326		77.266	15.4548		13.345	8.60924		77.27	15.5492		13.358	8.59609
77.245	15.6415		13.358	9.27152		77.258	14.9065		13.366	7.97304		77.25	15.4545		13.354	8.6101		77.25	15.5496		13.366	8.59609
77.229	15.6411		13.366	9.27195		77.245	14.9067		13.375	7.97272		77.233	15.4542		13.362	8.60999		77.233	15.5492		13.375	8.59587
77.212	15.6409		13.375	9.27184		77.229	14.9064		13.383	7.97239		77.216	15.4535		13.375	8.60967		77.216	15.549		13.387	8.59566
77.195	15.6409		13.383	9.27206		77.208	14.9062		13.391	7.97272		77.195	15.4535		13.383	8.60967		77.2	15.5487		13.395	8.59598
77.179	15.6407		13.395	9.27195		77.191	14.9063		13.4	7.97196		77.179	15.453		13.391	8.61042		77.183	15.5488		13.404	8.59576
77.162	15.6405		13.404	9.27217		77.175	14.9062		13.412	7.97196		77.162	15.4526		13.4	8.61085		77.17	15.549		13.416	8.59576
77.145	15.6402		13.416	9.27238		77.162	14.9055		13.42	7.97229		77.15	15.4524		13.408	8.61085		77.15	15.5485		13.425	8.59544
77.129	15.6391		13.425	9.27206		77.145	14.9058		13.429	7.97185		77.129	15.4525		13.42	8.61064		77.133	15.5481		13.437	8.59522
77.112	15.6391		13.433	9.27152		77.129	14.906		13.441	7.97196		77.112	15.4522		13.429	8.61085		77.116	15.5478		13.45	8.59576
77.095	15.6388		13.445	9.27184		77.112	14.9059		13.454	7.97153		77.1	15.452		13.441	8.6101		77.1	15.5476		13.458	8.59566
77.079	15.6389		13.454	9.27163		77.091	14.906		13.462	7.97164		77.083	15.4516		13.45	8.61042		77.083	15.5475		13.466	8.59587
77.062	15.6384		13.466	9.27152		77.075	14.9059		13.475	7.97132		77.066	15.4512		13.462	8.60988		77.066	15.5471		13.479	8.59609
77.045	15.6384		13.475	9.27184		77.058	14.9055		13.483	7.97089		77.045	15.4516		13.47	8.60988		77.05	15.5469		13.491	8.59609
77.025	15.6386		13.483	9.27152		77.041	14.9057		13.495	7.97099		77.029	15.4517		13.483	8.6101		77.033	15.5466		13.495	8.59609
77.008	15.638		13.491	9.27173		77.025	14.9055		13.5	7.97099		77.008	15.4515		13.491	8.60999		77.016	15.5466		13.504	8.59576
76.995	15.6378		13.5	9.2713		77.008	14.9049		13.508	7.97067		76.991	15.451		13.5	8.61021		77	15.5464		13.516	8.59544
76.979	15.638		13.508	9.2712		76.991	14.9046		13.52	7.97013		76.979	15.451		13.516	8.60967		76.983	15.5463		13.525	8.59566
76.962	15.6378		13.52	9.27077		76.979	14.9049		13.533	7.97045		76.962	15.4511		13.525	8.60978		76.962	15.5463		13.537	8.59522
76.941	15.6376		13.533	9.27077		76.962	14.905		13.545	7.97067		76.945	15.4514		13.537	8.60967		76.945	15.5463		13.545	8.59533
76.925	15.6377		13.545	9.27077		76.941	14.9045		13.554	7.97024		76.929	15.4514		13.545	8.60978		76.929	15.5459		13.554	8.59479
76.912	15.6374		13.558	9.27087		76.925	14.9052		13.562	7.96959		76.916	15.4515		13.558	8.60956		76.912	15.5461		13.566	8.59469
76.895	15.6372		13.57	9.27033		76.912	14.9053		13.575	7.9697		76.9	15.451		13.57	8.60934		76.9	15.5465		13.575	8.59447
76.879	15.637		13.579	9.27055		76.895	14.9057		13.583	7.96948		76.883	15.4511		13.579	8.60978		76.883	15.5459		13.587	8.59425
76.866	15.6374		13.587	9.27066		76.879	14.9055		13.591	7.96938		76.866	15.4508		13.587	8.60978		76.866	15.5457		13.595	8.59458
76.845	15.637		13.6	9.27055		76.862	14.9058		13.604	7.96905		76.85	15.4508		13.595	8.60945		76.85	15.5459		13.608	8.59447
76.829	15.637		13.608	9.27033		76.845	14.906		13.612	7.96851		76.829	15.4506		13.604	8.60902		76.837	15.5455		13.62	8.59404
76.812	15.6369		13.616	9.27044		76.829	14.9062		13.625	7.96841		76.812	15.4505		13.612	8.60924		76.82	15.5454		13.629	8.59318
76.8	15.6367		13.629	9.27109		76.812	14.9059		13.633	7.96851		76.795	15.4502		13.625	8.60891		76.8	15.5455		13.641	8.59361
76.783	15.6364		13.637	9.27055		76.791	14.9066		13.645	7.96808		76.779	15.4501		13.637	8.60881		76.783	15.5462		13.65	8.59328
76.762	15.6366		13.65	9.27044		76.775	14.9066		13.65	7.96776		76.762	15.4499		13.645	8.60848		76.766	15.5457		13.658	8.5935
76.741	15.6368		13.658	9.27033		76.758	14.9062		13.662	7.96744		76.745	15.45		13.654	8.60816		76.745	15.5455		13.666	8.59318
76.725	15.6366		13.666	9.2699		76.741	14.9065		13.67	7.96798		76.733	15.4498		13.662	8.60816		76.733	15.5455		13.679	8.59296
76.708	15.6365		13.679	9.27012		76.725	14.9065		13.683	7.96701		76.712	15.4501		13.67	8.60773		76.72	15.5453		13.687	8.59285
76.695	15.636		13.687	9.26947		76.712	14.9069		13.691	7.96679		76.695	15.4503		13.679	8.60784		76.704	15.5454		13.695	8.59253
76.675	15.6362		13.691	9.26904		76.7	14.9067		13.704	7.96625		76.679	15.4503		13.691	8.60773		76.683	15.5453		13.708	8.59242
76.662	15.6362		13.7	9.26904		76.679	14.9072		13.716	7.96657		76.662	15.4499		13.704	8.60719		76.666	15.5452		13.72	8.59199
76.645	15.6363		13.712	9.26872		76.662	14.9074		13.725	7.96657		76.641	15.4501		13.712	8.60751		76.65	15.5449		13.729	8.59242
76.629	15.6363		13.72	9.26861		76.645	14.908		13.733	7.96571		76.629	15.4506		13.725	8.60697		76.633	15.5454		13.737	8.59199
76.612	15.6365		13.733	9.26796		76.629	14.9077		13.741	7.9656		76.612	15.4508		13.733	8.6073		76.616	15.5458		13.75	8.59199
76.591	15.6362		13.741	9.26796		76.608	14.9077		13.754	7.96603		76.595	15.4512		13.745	8.6073		76.604	15.5459		13.758	8.59199
76.575	15.6361		13.754	9.26796		76.595	14.9079		13.766	7.96571		76.579	15.4514		13.754	8.60708		76.583	15.5465		13.77	8.59167
76.562	15.6362		13.762	9.26796		76.579	14.9081		13.775	7.96571		76.562	15.4519		13.762	8.60708		76.566	15.5461		13.783	8.59156
76.541	15.6356		13.775	9.26785		76.562	14.9086		13.783	7.96496		76.545	15.4517		13.775	8.60633		76.545	15.5465		13.791	8.59167
76.525	15.6364		13.783	9.26775		76.545	14.9092		13.791	7.96474		76.525	15.4523		13.783	8.60697		76.533	15.5462		13.804	8.59134
76.512	15.6365		13.791	9.26764		76.529	14.909		13.804	7.96431		76.512	15.4522		13.795	8.60654		76.516	15.5462		13.812	8.59145
76.495	15.636		13.804	9.26732		76.512	14.9094		13.812	7.96463		76.495	15.4523		13.804	8.60654		76.5	15.5459		13.816	8.5908
76.479	15.6361		13.812	9.2671		76.495	14.9095		13.82	7.96496		76.479	15.4523		13.812	8.60633		76.483	15.5464		13.825	8.59091
76.466	15.6363		13.825	9.26721		76.479	14.9093		13.829	7.96463		76.462	15.4522		13.82	8.60546		76.47	15.5466		13.833	8.59048
76.45	15.6364		13.833	9.26721		76.462	14.9099		13.833	7.96485		76.445	15.4522		13.829	8.60654		76.45	15.5471		13.841	8.59048
76.429	15.6367		13.845	9.26742		76.445	14.91		13.845	7.96399		76.429	15.4527		13.841	8.60568		76.433	15.547		13.854	8.59048
76.412	15.6366		13.858	9.26699		76.433	14.9098		13.858	7.96409		76.412	15.453		13.854	8.60568		76.416	15.5476		13.866	8.59037
76.4	15.6369		13.866	9.26721		76.416	14.9103		13.87	7.9642		76.4	15.453		13.862	8.60514		76.4	15.548		13.879	8.59005
76.383	15.637		13.875	9.26699		76.4	14.9101		13.879	7.96334		76.383	15.4529		13.87	8.60482		76.383	15.5481		13.887	8.58962
76.366	15.6372		13.883	9.26688		76.383	14.9107		13.891	7.96312		76.366	15.4524		13.883	8.60449		76.366	15.5476		13.895	8.58951
76.35	15.6366		13.891	9.2671		76.366	14.9105		13.9	7.96312		76.35	15.4519		13.891	8.60428		76.35	15.5474		13.904	8.58951
76.333	15.6364		13.9	9.26688		76.345	14.9103		13.912	7.96194		76.329	15.4512		13.9	8.60439		76.333	15.5475		13.912	8.58843
76.312	15.6361		13.912	9.26645		76.329	14.91		13.92	7.96215		76.312	15.4507		13.908	8.60417		76.316	15.547		13.925	8.58908
76.295	15.6353		13.92	9.2671		76.312	14.91		13.929	7.96226		76.295	15.4506		13.916	8.60417		76.3	15.5464		13.937	8.58908
76.279	15.635		13.929	9.26656		76.295	14.9093		13.941	7.96183		76.279	15.4499		13.925	8.60363		76.283	15.5464		13.941	8.58876
76.262	15.6347		13.941	9.26645		76.279	14.9089		13.95	7.96151		76.266	15.4494		13.941	8.60342		76.266	15.5461		13.954	8.58854
76.245	15.6339		13.954	9.26645		76.262	14.9083		13.962	7.96097		76.245	15.449		13.95	8.60352		76.25	15.5455		13.962	8.58919
76.229	15.6336		13.966	9.26602		76.241	14.9083		13.975	7.96097		76.229	15.4483		13.962	8.60331		76.229	15.5449		13.97	8.58843
76.212	15.6334		13.975	9.26581		76.225	14.908		13.983	7.96075		76.212	15.448		13.975	8.60288		76.216	15.5445		13.983	8.58822
76.195	15.6333		13.983	9.26602		76.212	14.9078		13.991	7.96011		76.195	15.448		13.983	8.60288		76.2	15.5442		13.991	8.58811
76.179	15.6328		13.995	9.26613		76.191	14.9075		14	7.96032		76.179	15.448		13.991	8.60299		76.179	15.5439		14.004	8.58832
76.162	15.6324		14.004	9.2671		76.179	14.9075		14.012	7.95946		76.162	15.4473		14	8.60234		76.162	15.5436		14.016	8.588
76.145	15.6326		14.016	9.26634		76.162	14.9074		14.025	7.95924		76.145	15.4472		14.012	8.60223		76.15	15.5428		14.025	8.58789
76.129	15.6325		14.025	9.26624		76.145	14.9067		14.033	7.95946		76.129	15.4466		14.025	8.60201		76.133	15.5428		14.033	8.58768
76.112	15.6326		14.037	9.26624		76.133	14.907		14.041	7.95914		76.112	15.4464		14.033	8.60255		76.112	15.5426		14.041	8.58736
76.091	15.6324		14.045	9.26678		76.112	14.9072		14.054	7.95914		76.095	15.4464		14.041	8.60255		76.095	15.5421		14.054	8.58757
76.075	15.6326		14.058	9.26634		76.095	14.9075		14.062	7.95838		76.079	15.4459		14.054	8.60245		76.079	15.542		14.066	8.58725
76.058	15.6327		14.066	9.26645		76.079	14.907		14.075	7.95838		76.062	15.4458		14.062	8.60212		76.062	15.5423		14.079	8.58714
76.041	15.6325		14.075	9.26645		76.062	14.9071		14.083	7.95795		76.05	15.4455		14.07	8.60223		76.05	15.5418		14.091	8.58703
76.029	15.6324		14.083	9.26678		76.041	14.9066		14.095	7.95752		76.033	15.4452		14.079	8.60223		76.033	15.5416		14.1	8.58671
76.012	15.6322		14.091	9.26656		76.029	14.9071		14.104	7.95709		76.02	15.4455		14.087	8.60223		76.016	15.542		14.108	8.58703
76	15.6323		14.1	9.26645		76.016	14.907		14.116	7.95666		76.004	15.4452		14.095	8.6018		76	15.5423		14.116	8.58638
75.983	15.6323		14.112	9.26602		75.995	14.9074		14.129	7.95655		75.983	15.4452		14.112	8.60158		75.987	15.542		14.125	8.58671
75.966	15.6323		14.12	9.26613		75.979	14.9072		14.137	7.95601		75.97	15.4454		14.12	8.60223		75.97	15.5421		14.137	8.58617
75.95	15.6317		14.133	9.26581		75.966	14.9075		14.145	7.95558		75.954	15.4454		14.133	8.60158		75.95	15.5415		14.145	8.58595
75.929	15.632		14.141	9.26591		75.945	14.9077		14.154	7.95547		75.937	15.4453		14.141	8.6018		75.933	15.5413		14.158	8.58617
75.912	15.6322		14.154	9.26602		75.929	14.9085		14.162	7.95482		75.916	15.4454		14.154	8.60169		75.916	15.541		14.166	8.58638
75.895	15.6318		14.162	9.26559		75.912	14.9087		14.17	7.95504		75.9	15.4458		14.162	8.60094		75.9	15.5412		14.179	8.58606
75.879	15.6315		14.17	9.26634		75.895	14.9089		14.183	7.95439		75.883	15.4457		14.175	8.60061		75.879	15.5411		14.183	8.58585
75.862	15.6318		14.183	9.26484		75.879	14.9088		14.191	7.95418		75.866	15.4455		14.183	8.60094		75.866	15.541		14.195	8.58541
75.845	15.6321		14.195	9.26538		75.862	14.9089		14.204	7.95364		75.85	15.4452		14.191	8.60104		75.85	15.5413		14.208	8.58606
75.829	15.6317		14.204	9.26516		75.85	14.9091		14.212	7.9531		75.833	15.4452		14.204	8.6004		75.833	15.5413		14.216	8.5852
75.812	15.6314		14.216	9.26419		75.833	14.909		14.22	7.95224		75.816	15.4447		14.212	8.60029		75.816	15.5408		14.225	8.58477
75.795	15.6319		14.225	9.26516		75.812	14.9093		14.229	7.95191		75.8	15.4452		14.22	8.60018		75.804	15.5409		14.237	8.58488
75.779	15.6315		14.233	9.26419		75.795	14.909		14.241	7.9517		75.783	15.4456		14.229	8.59964		75.787	15.5412		14.241	8.58455
75.762	15.6314		14.241	9.2643		75.779	14.9096		14.25	7.9517		75.766	15.4455		14.237	8.59986		75.766	15.5413		14.25	8.58423
75.745	15.6314		14.25	9.26441		75.762	14.9098		14.258	7.95127		75.745	15.4456		14.25	8.59889		75.745	15.541		14.258	8.58423
75.729	15.6312		14.262	9.26387		75.745	14.9094		14.27	7.95116		75.729	15.4458		14.258	8.59921		75.733	15.5408		14.266	8.58401
75.716	15.6311		14.27	9.26419		75.729	14.9096		14.283	7.95105		75.712	15.446		14.27	8.5991		75.716	15.541		14.279	8.58369
75.7	15.6311		14.283	9.26333		75.716	14.9101		14.291	7.95127		75.695	15.4464		14.279	8.59792		75.7	15.5412		14.291	8.58337
75.683	15.6312		14.287	9.26473		75.695	14.9104		14.3	7.95062		75.679	15.4461		14.291	8.59835		75.687	15.5419		14.3	8.58315
75.666	15.6314		14.295	9.26343		75.679	14.9109		14.308	7.94976		75.662	15.4461		14.3	8.59716		75.67	15.542		14.312	8.58261
75.645	15.6311		14.308	9.26376		75.662	14.9106		14.316	7.94954		75.65	15.4462		14.312	8.5976		75.654	15.5414		14.325	8.5825
75.629	15.6312		14.32	9.26333		75.645	14.9105		14.329	7.94997		75.629	15.4466		14.32	8.59706		75.637	15.5418		14.333	8.58315
75.616	15.631		14.329	9.26376		75.629	14.9108		14.333	7.94922		75.612	15.4469		14.333	8.59781		75.62	15.5419		14.345	8.5825
75.595	15.6311		14.341	9.263		75.608	14.9108		14.345	7.94943		75.595	15.4466		14.341	8.59706		75.6	15.5418		14.354	8.58272
75.579	15.6313		14.354	9.26408		75.595	14.9108		14.358	7.94868		75.583	15.4466		14.35	8.59716		75.583	15.5422		14.366	8.58186
75.566	15.6317		14.366	9.26247		75.583	14.9102		14.37	7.94857		75.562	15.4464		14.358	8.5963		75.566	15.5422		14.379	8.58153
75.55	15.632		14.375	9.263		75.566	14.9106		14.379	7.94868		75.55	15.4469		14.37	8.59641		75.554	15.5422		14.387	8.58207
75.537	15.632		14.383	9.26247		75.545	14.9107		14.387	7.94825		75.533	15.4467		14.379	8.59609		75.533	15.5419		14.395	8.58099
75.516	15.6322		14.395	9.26236		75.533	14.9108		14.4	7.94857		75.516	15.4469		14.387	8.59695		75.516	15.5422		14.404	8.58186
75.495	15.6321		14.4	9.2629		75.516	14.911		14.408	7.94771		75.5	15.4468		14.4	8.59512		75.5	15.5428		14.412	8.58067
75.479	15.6319		14.408	9.2615		75.5	14.9109		14.42	7.94771		75.483	15.4469		14.412	8.59652		75.487	15.5425		14.42	8.58078
75.462	15.6318		14.416	9.26247		75.483	14.9109		14.429	7.94771		75.466	15.4468		14.425	8.59533		75.466	15.5425		14.433	8.58013
75.445	15.6319		14.425	9.2616		75.462	14.9113		14.441	7.94803		75.45	15.4472		14.433	8.59684		75.45	15.5426		14.441	8.58035
75.429	15.632		14.437	9.26203		75.445	14.9115		14.454	7.9476		75.433	15.4466		14.441	8.59501		75.433	15.5425		14.45	8.57981
75.416	15.6325		14.45	9.2616		75.429	14.9114		14.462	7.94728		75.416	15.4471		14.45	8.59587		75.412	15.5426		14.462	8.5797
75.395	15.6321		14.458	9.26063		75.412	14.9116		14.47	7.94717		75.395	15.447		14.458	8.59469		75.4	15.543		14.47	8.57959
75.379	15.6324		14.47	9.26193		75.395	14.9119		14.483	7.94685		75.379	15.4473		14.466	8.59555		75.383	15.5425		14.479	8.57938
75.362	15.6323		14.483	9.26052		75.379	14.9115		14.487	7.9462		75.362	15.4471		14.475	8.59533		75.37	15.5422		14.487	8.57959
75.345	15.6318		14.495	9.26085		75.362	14.9112		14.495	7.94631		75.345	15.4464		14.487	8.59436		75.354	15.542		14.5	8.57895
75.329	15.6319		14.5	9.26139		75.345	14.9104		14.512	7.94588		75.333	15.4466		14.495	8.59533		75.337	15.5415		14.508	8.57916
75.316	15.6319		14.512	9.25977		75.329	14.9106		14.52	7.94534		75.316	15.4465		14.504	8.59382		75.32	15.5414		14.52	8.57862
75.295	15.6306		14.525	9.26074		75.312	14.9096		14.533	7.94523		75.3	15.4461		14.516	8.59436		75.304	15.541		14.529	8.57787
75.279	15.6301		14.533	9.26171		75.295	14.9095		14.541	7.94491		75.279	15.446		14.529	8.59404		75.283	15.5404		14.541	8.57873
75.266	15.63		14.545	9.25955		75.279	14.9096		14.554	7.94512		75.262	15.446		14.541	8.59318		75.266	15.5396		14.55	8.57755
75.25	15.6296		14.554	9.2602		75.258	14.9089		14.562	7.94405		75.25	15.4459		14.55	8.5949		75.25	15.5394		14.558	8.57916
75.233	15.6299		14.566	9.2616		75.241	14.9087		14.57	7.94426		75.233	15.4454		14.562	8.59328		75.233	15.5392		14.575	8.57733
75.216	15.6289		14.575	9.25934		75.225	14.9087		14.583	7.94383		75.212	15.4448		14.575	8.59275		75.216	15.5394		14.583	8.57852
75.2	15.6286		14.587	9.25999		75.208	14.9088		14.587	7.9434		75.195	15.4445		14.583	8.59404		75.2	15.5388		14.595	8.57744
75.179	15.6286		14.595	9.26042		75.195	14.9089		14.6	7.94318		75.183	15.4439		14.591	8.59242		75.179	15.5383		14.604	8.57701
75.166	15.6283		14.604	9.25999		75.179	14.9088		14.608	7.94297		75.166	15.4437		14.6	8.59188		75.166	15.5379		14.612	8.57819
75.15	15.6281		14.616	9.25901		75.162	14.9087		14.616	7.94264		75.15	15.4432		14.612	8.59296		75.15	15.5379		14.62	8.57636
75.129	15.6283		14.62	9.25923		75.145	14.9085		14.629	7.94189		75.133	15.4429		14.625	8.59264		75.133	15.5376		14.633	8.57733
75.116	15.628		14.633	9.26031		75.133	14.908		14.637	7.94135		75.116	15.4427		14.633	8.5908		75.12	15.5375		14.641	8.57711
75.1	15.6277		14.641	9.25858		75.116	14.9081		14.65	7.94103		75.104	15.4426		14.641	8.59156		75.104	15.5372		14.654	8.57593
75.083	15.6277		14.654	9.25772		75.1	14.908		14.658	7.94049		75.087	15.4424		14.65	8.59242		75.087	15.5372		14.662	8.57765
75.066	15.6275		14.666	9.25858		75.079	14.9081		14.666	7.9406		75.07	15.442		14.658	8.5908		75.066	15.5367		14.675	8.57615
75.054	15.6273		14.67	9.25934		75.062	14.9084		14.679	7.94049		75.05	15.4417		14.666	8.5908		75.05	15.537		14.683	8.57582
75.033	15.6271		14.679	9.25945		75.045	14.9081		14.687	7.94027		75.037	15.4416		14.679	8.59167		75.033	15.5368		14.691	8.57615
75.016	15.6271		14.691	9.25675		75.029	14.9079		14.7	7.93995		75.02	15.4415		14.687	8.59307		75.016	15.5366		14.7	8.57539
75	15.627		14.704	9.25794		75.012	14.9084		14.708	7.93984		75.004	15.4407		14.7	8.5907		75.004	15.537		14.712	8.57474
74.983	15.6268		14.712	9.25772		74.995	14.9078		14.712	7.93952		74.983	15.4407		14.708	8.59048		74.983	15.5366		14.72	8.57593
74.966	15.6264		14.72	9.25783		74.979	14.9076		14.72	7.93952		74.966	15.4405		14.716	8.59113		74.97	15.5364		14.729	8.57517
74.95	15.6265		14.729	9.25912		74.962	14.9075		14.733	7.93865		74.954	15.441		14.729	8.5921		74.95	15.5369		14.741	8.57399
74.933	15.6263		14.741	9.25708		74.945	14.9079		14.745	7.93865		74.933	15.4407		14.737	8.59091		74.933	15.5366		14.754	8.57507
74.916	15.626		14.75	9.256		74.933	14.9076		14.754	7.93801		74.916	15.4404		14.75	8.58951		74.916	15.5364		14.762	8.57582
74.9	15.6258		14.758	9.25621		74.912	14.9079		14.766	7.93769		74.9	15.4404		14.758	8.59005		74.9	15.5359		14.77	8.57334
74.879	15.626		14.766	9.25761		74.895	14.908		14.779	7.93725		74.883	15.4405		14.77	8.59048		74.883	15.5365		14.783	8.57399
74.866	15.6258		14.779	9.25708		74.883	14.9079		14.791	7.93661		74.866	15.4405		14.779	8.59199		74.87	15.5357		14.791	8.5742
74.85	15.6258		14.791	9.25761		74.866	14.9077		14.8	7.93639		74.85	15.4402		14.787	8.5907		74.854	15.5357		14.804	8.57442
74.829	15.626		14.8	9.25912		74.845	14.9076		14.808	7.93607		74.833	15.4403		14.8	8.58811		74.837	15.5355		14.812	8.5728
74.816	15.6256		14.812	9.25708		74.829	14.9075		14.816	7.93574		74.816	15.4408		14.808	8.58843		74.816	15.5353		14.82	8.57248
74.8	15.6259		14.825	9.2561		74.812	14.9075		14.829	7.93553		74.8	15.4406		14.82	8.58919		74.8	15.5354		14.829	8.57291
74.783	15.6256		14.833	9.25535		74.791	14.9072		14.837	7.93542		74.779	15.4404		14.829	8.58843		74.779	15.5357		14.841	8.5741
74.762	15.6258		14.841	9.2547		74.779	14.9074		14.854	7.93477		74.766	15.4408		14.841	8.58886		74.766	15.5356		14.85	8.57259
74.741	15.6259		14.85	9.25492		74.766	14.9073		14.862	7.93434		74.75	15.4413		14.85	8.5907		74.754	15.5358		14.862	8.57129
74.729	15.6256		14.858	9.25589		74.745	14.9077		14.87	7.93391		74.729	15.4412		14.862	8.58908		74.733	15.5355		14.87	8.57173
74.716	15.6252		14.87	9.25589		74.729	14.9076		14.883	7.9337		74.716	15.4413		14.87	8.58736		74.716	15.5354		14.879	8.57216
74.704	15.626		14.879	9.25546		74.712	14.908		14.891	7.93327		74.7	15.4419		14.883	8.58606		74.7	15.5354		14.895	8.57259
74.687	15.626		14.891	9.25513		74.695	14.909		14.9	7.93305		74.687	15.442		14.891	8.58574		74.687	15.5357		14.904	8.57323
74.67	15.6266		14.9	9.25503		74.679	14.9092		14.912	7.93283		74.67	15.4421		14.9	8.5852		74.666	15.5356		14.912	8.57194
74.658	15.6264		14.912	9.25481		74.666	14.9091		14.92	7.9324		74.654	15.4424		14.912	8.58638		74.654	15.5356		14.92	8.57065
74.637	15.6263		14.92	9.2547		74.65	14.9098		14.929	7.93229		74.637	15.4424		14.92	8.58736		74.637	15.5364		14.933	8.57119
74.62	15.627		14.929	9.2547		74.629	14.9107		14.941	7.93229		74.62	15.442		14.933	8.58736		74.616	15.537		14.941	8.57205
74.6	15.6269		14.941	9.25503		74.616	14.911		14.954	7.93176		74.604	15.442		14.941	8.58725		74.6	15.5372		14.95	8.57205
74.583	15.6273		14.95	9.25513		74.6	14.9112		14.958	7.93176		74.587	15.4421		14.95	8.58725		74.587	15.5374		14.958	8.57453
74.566	15.6275		14.962	9.25513		74.583	14.9112		14.97	7.93197		74.57	15.442		14.958	8.58703		74.57	15.537		14.966	8.57442
74.55	15.6277		14.975	9.25535		74.566	14.9117		14.979	7.93197		74.554	15.4424		14.966	8.58682		74.554	15.5373		14.975	8.5728
74.533	15.6271		14.983	9.25567		74.55	14.9118		14.987	7.93176		74.533	15.4421		14.979	8.58638		74.537	15.5375		14.987	8.57237
74.516	15.627		14.991	9.25567		74.533	14.9121		14.995	7.93165		74.516	15.4427		14.987	8.58682		74.52	15.5376		14.995	8.5714
74.5	15.6271		15.004	9.25589		74.516	14.9127		15.008	7.93176		74.5	15.4427		15	8.58811		74.5	15.5375		15.008	8.57237
74.483	15.6275		15.012	9.25654		74.495	14.9124		15.02	7.93208		74.483	15.4427		15.008	8.58865		74.483	15.538		15.02	8.57334
74.466	15.6278		15.02	9.25708		74.479	14.9131		15.033	7.93348		74.466	15.4427		15.02	8.58983		74.47	15.5381		15.029	8.57323
74.45	15.6271		15.033	9.25761		74.466	14.9134		15.041	7.93262		74.45	15.4427		15.029	8.58973		74.454	15.5378		15.041	8.57302
74.429	15.6275		15.041	9.25761		74.445	14.9135		15.054	7.93337		74.433	15.4428		15.037	8.59037		74.437	15.5383		15.05	8.57323
74.412	15.6272		15.05	9.25697		74.429	14.9134		15.062	7.93359		74.416	15.4434		15.05	8.58983		74.416	15.5384		15.058	8.57517
74.395	15.6274		15.062	9.25589		74.412	14.9133		15.075	7.93273		74.4	15.4434		15.058	8.58929		74.4	15.5387		15.07	8.5755
74.383	15.6279		15.07	9.256		74.395	14.9132		15.087	7.93337		74.383	15.443		15.07	8.58897		74.387	15.5387		15.083	8.57485
74.366	15.6277		15.083	9.25664		74.379	14.9132		15.095	7.93294		74.366	15.4428		15.083	8.58983		74.37	15.5386		15.091	8.57388
74.345	15.6268		15.091	9.25664		74.362	14.913		15.104	7.93283		74.35	15.4429		15.095	8.58897		74.354	15.5384		15.104	8.57313
74.333	15.6272		15.104	9.2574		74.35	14.913		15.112	7.93283		74.329	15.4427		15.104	8.58832		74.337	15.5383		15.112	8.57269
74.316	15.6268		15.116	9.25858		74.333	14.9127		15.12	7.93219		74.312	15.4418		15.112	8.58682		74.316	15.538		15.12	8.57302
74.3	15.6262		15.125	9.25912		74.312	14.9117		15.129	7.93273		74.295	15.4415		15.12	8.58757		74.3	15.5372		15.129	8.57237
74.283	15.6257		15.129	9.25751		74.295	14.9117		15.137	7.93154		74.283	15.4405		15.129	8.58757		74.283	15.537		15.137	8.57259
74.27	15.6253		15.141	9.2561		74.283	14.9113		15.15	7.93208		74.266	15.4405		15.141	8.58779		74.266	15.537		15.145	8.57237
74.254	15.625		15.15	9.25654		74.266	14.9112		15.162	7.93165		74.254	15.4402		15.145	8.588		74.254	15.5363		15.154	8.57237
74.237	15.6249		15.158	9.25632		74.25	14.9109		15.17	7.93176		74.233	15.4399		15.158	8.5866		74.237	15.5361		15.166	8.57237
74.22	15.6244		15.17	9.25492		74.237	14.9112		15.183	7.93111		74.216	15.4403		15.166	8.58617		74.22	15.536		15.179	8.57237
74.204	15.6238		15.179	9.256		74.216	14.9108		15.187	7.93079		74.2	15.44		15.175	8.58682		74.204	15.5356		15.187	8.57226
74.187	15.6238		15.191	9.25761		74.195	14.9109		15.2	7.93079		74.183	15.4399		15.187	8.58736		74.187	15.5355		15.195	8.57259
74.17	15.6235		15.2	9.2574		74.183	14.9109		15.208	7.93046		74.166	15.4398		15.195	8.58886		74.17	15.5353		15.208	8.57248
74.154	15.6235		15.208	9.25589		74.166	14.9109		15.22	7.93068		74.154	15.4393		15.204	8.58908		74.154	15.5351		15.22	8.57237
74.137	15.6228		15.216	9.25621		74.15	14.9107		15.233	7.92982		74.133	15.4397		15.216	8.58832		74.137	15.5347		15.225	8.57259
74.116	15.6228		15.225	9.25492		74.133	14.9107		15.241	7.92982		74.116	15.4393		15.22	8.58692		74.12	15.5354		15.237	8.57323
74.1	15.6228		15.237	9.25567		74.12	14.9103		15.25	7.92938		74.1	15.4392		15.233	8.58714		74.1	15.5352		15.25	8.57399
74.083	15.6225		15.245	9.25751		74.104	14.9104		15.262	7.92928		74.083	15.4392		15.241	8.58606		74.083	15.535		15.262	8.5741
74.062	15.6221		15.258	9.25675		74.083	14.9107		15.27	7.92842		74.062	15.4388		15.25	8.58563		74.066	15.5347		15.27	8.57431
74.045	15.6224		15.27	9.25621		74.062	14.9105		15.279	7.92885		74.05	15.4388		15.262	8.58725		74.05	15.5341		15.279	8.57388
74.033	15.6222		15.279	9.25589		74.05	14.9105		15.287	7.92906		74.033	15.4385		15.27	8.58768		74.037	15.5341		15.287	8.57269
74.016	15.6217		15.287	9.25643		74.033	14.9099		15.3	7.92744		74.016	15.4385		15.283	8.58585		74.02	15.534		15.295	8.57183
74	15.6213		15.295	9.25891		74.012	14.9096		15.308	7.92874		74	15.4385		15.291	8.58617		74	15.5339		15.308	8.57194
73.979	15.6216		15.304	9.25751		73.995	14.91		15.32	7.92712		73.983	15.4383		15.304	8.58498		73.983	15.5338		15.316	8.57183
73.966	15.6217		15.316	9.25632		73.983	14.9091		15.329	7.9282		73.966	15.4383		15.316	8.5852		73.97	15.5329		15.329	8.57065
73.95	15.6214		15.325	9.2561		73.966	14.9095		15.341	7.92647		73.95	15.4389		15.329	8.58703		73.954	15.5325		15.341	8.57108
73.933	15.6212		15.337	9.25772		73.945	14.9102		15.35	7.92691		73.929	15.4388		15.337	8.58552		73.937	15.5328		15.354	8.57097
73.92	15.6209		15.35	9.25686		73.929	14.9102		15.358	7.92734		73.912	15.4388		15.345	8.58488		73.92	15.5329		15.366	8.57291
73.9	15.6209		15.358	9.25621		73.916	14.9104		15.366	7.92583		73.895	15.4386		15.358	8.5838		73.904	15.5328		15.375	8.57356
73.883	15.6212		15.37	9.25557		73.9	14.9106		15.375	7.92691		73.883	15.4385		15.366	8.58541		73.883	15.5337		15.383	8.57129
73.866	15.6206		15.379	9.25718		73.883	14.9105		15.387	7.9254		73.862	15.4388		15.379	8.58509		73.866	15.5332		15.387	8.57108
73.854	15.6209		15.387	9.256		73.866	14.9104		15.395	7.92518		73.845	15.4391		15.387	8.58423		73.854	15.5335		15.4	8.56968
73.837	15.6211		15.4	9.25513		73.85	14.9107		15.408	7.92691		73.833	15.4395		15.395	8.58358		73.837	15.5335		15.408	8.56989
73.82	15.6208		15.408	9.25686		73.833	14.9104		15.416	7.92464		73.816	15.4402		15.408	8.58477		73.82	15.5343		15.42	8.57129
73.804	15.6209		15.416	9.25675		73.816	14.9107		15.429	7.92453		73.8	15.4402		15.42	8.58455		73.804	15.5346		15.429	8.57162
73.787	15.6214		15.425	9.25524		73.8	14.9108		15.437	7.92518		73.783	15.4404		15.429	8.5838		73.787	15.535		15.441	8.57032
73.77	15.6213		15.433	9.256		73.787	14.9108		15.445	7.92389		73.766	15.4407		15.441	8.58369		73.766	15.5352		15.45	8.56968
73.754	15.6214		15.445	9.2561		73.77	14.9113		15.458	7.92378		73.75	15.4407		15.45	8.58585		73.754	15.5352		15.462	8.56925
73.737	15.6216		15.458	9.25438		73.754	14.9114		15.466	7.92497		73.733	15.441		15.458	8.58391		73.733	15.5354		15.47	8.57119
73.716	15.6215		15.466	9.25557		73.737	14.9119		15.479	7.92324		73.716	15.4407		15.47	8.58315		73.716	15.5354		15.479	8.57097
73.7	15.622		15.479	9.25546		73.716	14.9122		15.487	7.92313		73.7	15.4407		15.479	8.58477		73.704	15.5353		15.487	8.56925
73.683	15.622		15.487	9.25427		73.7	14.9128		15.495	7.92313		73.687	15.441		15.487	8.58358		73.687	15.535		15.5	8.56828
73.67	15.6217		15.5	9.25492		73.683	14.9131		15.504	7.92367		73.67	15.4413		15.5	8.5824		73.67	15.5356		15.508	8.56989
73.65	15.6223		15.508	9.25417		73.666	14.9139		15.516	7.92152		73.654	15.441		15.508	8.58423		73.654	15.5349		15.52	8.57076
73.633	15.6222		15.52	9.2547		73.65	14.9142		15.525	7.92184		73.633	15.4411		15.516	8.58326		73.637	15.5352		15.529	8.56838
73.616	15.6222		15.533	9.25546		73.633	14.9144		15.533	7.92335		73.616	15.4414		15.529	8.58218		73.62	15.5345		15.541	8.56763
73.6	15.6224		15.541	9.25363		73.616	14.9149		15.545	7.92313		73.604	15.4413		15.537	8.58294		73.604	15.535		15.55	8.56946
73.583	15.6224		15.55	9.25449		73.6	14.9152		15.558	7.92098		73.583	15.4414		15.545	8.58186		73.587	15.5354		15.554	8.56849
73.566	15.6222		15.558	9.25341		73.579	14.9159		15.566	7.92141		73.57	15.4421		15.558	8.5824		73.57	15.5357		15.562	8.56752
73.55	15.6217		15.566	9.25438		73.562	14.9163		15.575	7.92173		73.55	15.4423		15.566	8.58315		73.554	15.5356		15.575	8.56795
73.533	15.622		15.579	9.25406		73.545	14.9171		15.583	7.9227		73.533	15.4421		15.579	8.58099		73.533	15.5355		15.587	8.56817
73.516	15.6213		15.587	9.25341		73.529	14.9177		15.595	7.92098		73.516	15.4424		15.591	8.58261		73.516	15.536		15.6	8.56666
73.504	15.6216		15.595	9.25373		73.512	14.9178		15.608	7.91968		73.5	15.4426		15.595	8.5811		73.504	15.5361		15.612	8.56741
73.487	15.6216		15.604	9.25309		73.491	14.9178		15.616	7.92065		73.483	15.4424		15.608	8.58186		73.487	15.5361		15.62	8.56806
73.466	15.6216		15.616	9.25363		73.479	14.9182		15.625	7.92055		73.462	15.4423		15.616	8.58186		73.47	15.5368		15.625	8.56601
73.45	15.6218		15.625	9.25255		73.462	14.9189		15.637	7.92162		73.45	15.4426		15.625	8.58046		73.45	15.5369		15.633	8.56677
73.433	15.6221		15.637	9.25373		73.445	14.9192		15.641	7.92141		73.437	15.4425		15.633	8.58067		73.433	15.5367		15.645	8.56687
73.416	15.6222		15.65	9.25319		73.433	14.9189		15.65	7.91968		73.42	15.443		15.645	8.57992		73.42	15.5371		15.65	8.5659
73.4	15.622		15.658	9.25384		73.416	14.9198		15.662	7.91871		73.4	15.4428		15.654	8.58121		73.404	15.5371		15.662	8.5672
73.387	15.6226		15.67	9.25244		73.4	14.9205		15.67	7.91893		73.383	15.4427		15.662	8.57981		73.383	15.5375		15.675	8.56569
73.366	15.6221		15.679	9.25276		73.383	14.921		15.679	7.92001		73.37	15.4429		15.675	8.58078		73.37	15.5373		15.687	8.5658
73.35	15.6218		15.687	9.25233		73.37	14.9203		15.691	7.91914		73.35	15.4427		15.687	8.57927		73.354	15.5378		15.7	8.56623
73.333	15.6217		15.695	9.25266		73.354	14.9204		15.704	7.92001		73.333	15.4421		15.695	8.58002		73.337	15.5373		15.708	8.56558
73.32	15.6213		15.704	9.25222		73.333	14.9201		15.712	7.92141		73.316	15.4417		15.704	8.57927		73.32	15.537		15.716	8.56623
73.304	15.6209		15.712	9.25201		73.316	14.9205		15.729	7.91979		73.304	15.4414		15.716	8.57981		73.308	15.5367		15.729	8.56515
73.287	15.6205		15.725	9.25287		73.304	14.9201		15.737	7.91828		73.283	15.4407		15.725	8.57927		73.287	15.5364		15.741	8.5659
73.266	15.6202		15.737	9.25179		73.287	14.9197		15.745	7.91742		73.266	15.4406		15.733	8.58035		73.27	15.536		15.75	8.56558
73.25	15.6196		15.745	9.25233		73.27	14.9193		15.754	7.91688		73.25	15.4406		15.745	8.57927		73.258	15.5353		15.758	8.56461
73.233	15.6195		15.754	9.25169		73.254	14.9192		15.766	7.91623		73.233	15.44		15.758	8.58002		73.241	15.5351		15.77	8.56536
73.212	15.6195		15.766	9.25201		73.233	14.9188		15.775	7.91591		73.216	15.44		15.766	8.57884		73.225	15.5353		15.779	8.56439
73.2	15.6194		15.775	9.25169		73.216	14.9189		15.787	7.91613		73.2	15.4401		15.775	8.57959		73.204	15.5352		15.787	8.5645
73.183	15.619		15.787	9.25125		73.2	14.9186		15.795	7.91677		73.187	15.4398		15.787	8.57873		73.187	15.5354		15.795	8.56332
73.166	15.6188		15.795	9.25201		73.183	14.9183		15.804	7.91699		73.17	15.439		15.795	8.57841		73.175	15.5346		15.804	8.56396
73.15	15.6181		15.808	9.25104		73.162	14.9179		15.812	7.91656		73.154	15.4391		15.808	8.57906		73.158	15.5346		15.816	8.56343
73.133	15.6182		15.816	9.25104		73.145	14.9174		15.825	7.91591		73.137	15.4389		15.816	8.5783		73.141	15.5343		15.829	8.56407
73.116	15.6179		15.825	9.25158		73.129	14.917		15.837	7.91602		73.116	15.4384		15.829	8.57873		73.12	15.5346		15.837	8.56267
73.1	15.6175		15.837	9.25104		73.112	14.9171		15.845	7.91591		73.1	15.4385		15.841	8.57819		73.104	15.5344		15.85	8.56343
73.083	15.6172		15.85	9.25018		73.095	14.9174		15.858	7.91559		73.079	15.4378		15.85	8.57852		73.087	15.5338		15.858	8.56278
73.066	15.6173		15.858	9.25147		73.079	14.9166		15.87	7.91505		73.066	15.4384		15.858	8.57819		73.07	15.5339		15.866	8.56299
73.05	15.617		15.862	9.2505		73.062	14.9162		15.883	7.91505		73.045	15.4381		15.866	8.57776		73.054	15.5337		15.875	8.56289
73.033	15.6161		15.875	9.25071		73.045	14.9162		15.895	7.91494		73.029	15.4383		15.879	8.57808		73.033	15.5338		15.887	8.56267
73.02	15.6158		15.883	9.25104		73.033	14.9162		15.904	7.91343		73.016	15.4377		15.887	8.57765		73.016	15.5336		15.895	8.56245
73.004	15.6159		15.895	9.25039		73.016	14.9166		15.912	7.91246		73	15.4377		15.895	8.57765		73	15.5332		15.908	8.56192
72.983	15.6158		15.904	9.25018		73	14.9171		15.92	7.91289		72.983	15.4378		15.904	8.57787		72.983	15.5331		15.916	8.56256
72.97	15.6153		15.916	9.25061		72.979	14.9172		15.929	7.91246		72.966	15.4383		15.916	8.57733		72.966	15.5332		15.929	8.56224
72.954	15.6151		15.925	9.25136		72.966	14.9171		15.941	7.91322		72.954	15.4384		15.929	8.57679		72.954	15.5331		15.937	8.56202
72.933	15.6149		15.937	9.2505		72.95	14.9174		15.95	7.91397		72.937	15.4384		15.941	8.57615		72.937	15.5331		15.945	8.56181
72.916	15.6148		15.945	9.24975		72.933	14.9175		15.958	7.9144		72.92	15.4383		15.95	8.57647		72.925	15.5331		15.958	8.56062
72.904	15.6151		15.954	9.25018		72.916	14.9181		15.966	7.91494		72.904	15.4384		15.958	8.57571		72.908	15.533		15.966	8.56127
72.891	15.6152		15.966	9.24996		72.9	14.9179		15.979	7.91365		72.887	15.4386		15.966	8.57571		72.891	15.5326		15.979	8.56116
72.875	15.6155		15.979	9.25007		72.883	14.9178		15.987	7.91203		72.87	15.4387		15.979	8.57571		72.875	15.5326		15.987	8.56041
72.854	15.6153		15.987	9.25007		72.866	14.9187		15.995	7.91214		72.85	15.4387		15.987	8.57593		72.854	15.5328		15.995	8.56041
72.841	15.6155		15.995	9.25018		72.85	14.9185		16.004	7.91117		72.833	15.4391		15.995	8.57528		72.841	15.5329		16.004	8.55998
72.82	15.6156		16.004	9.25071		72.833	14.9181		16.012	7.91031		72.816	15.4391		16.004	8.57528		72.825	15.5329		16.012	8.55955
72.804	15.6156		16.016	9.25061		72.816	14.9184		16.02	7.91052		72.8	15.4393		16.012	8.57474		72.808	15.5331		16.02	8.55965
72.787	15.6157		16.025	9.25028		72.8	14.9179		16.033	7.91235		72.787	15.4398		16.02	8.57464		72.791	15.5333		16.033	8.55965
72.77	15.6156		16.029	9.25018		72.783	14.9174		16.045	7.91171		72.766	15.4392		16.033	8.57453		72.77	15.5329		16.041	8.55933
72.754	15.6152		16.041	9.25039		72.77	14.9177		16.054	7.90998		72.75	15.4392		16.045	8.57399		72.754	15.5335		16.05	8.55933
72.733	15.6149		16.054	9.25007		72.754	14.9177		16.062	7.90977		72.733	15.4393		16.054	8.5741		72.737	15.5336		16.062	8.55998
72.716	15.6145		16.062	9.25061		72.737	14.9174		16.07	7.90869		72.716	15.4391		16.062	8.57334		72.72	15.5337		16.075	8.55933
72.7	15.6146		16.075	9.24985		72.72	14.9178		16.083	7.90977		72.7	15.439		16.07	8.57399		72.708	15.5335		16.087	8.55933
72.683	15.6147		16.083	9.25039		72.7	14.9179		16.091	7.91117		72.683	15.439		16.083	8.57388		72.691	15.5337		16.095	8.55933
72.67	15.6147		16.091	9.25007		72.683	14.9182		16.104	7.90944		72.666	15.4391		16.091	8.57313		72.675	15.5338		16.104	8.55879
72.654	15.6144		16.104	9.24964		72.666	14.9187		16.112	7.90934		72.654	15.4392		16.104	8.57302		72.658	15.534		16.116	8.55814
72.633	15.614		16.112	9.24942		72.65	14.9188		16.125	7.90772		72.633	15.4392		16.112	8.57323		72.641	15.5337		16.129	8.55825
72.616	15.6141		16.125	9.24931		72.633	14.9188		16.137	7.90901		72.612	15.4397		16.125	8.57291		72.62	15.5341		16.137	8.55814
72.6	15.6143		16.129	9.24942		72.616	14.919		16.145	7.90944		72.6	15.4402		16.137	8.57248		72.604	15.534		16.15	8.5576
72.583	15.614		16.141	9.2491		72.6	14.9189		16.154	7.90793		72.587	15.4402		16.15	8.57269		72.587	15.5347		16.158	8.55739
72.566	15.6133		16.15	9.24888		72.583	14.9192		16.162	7.90718		72.566	15.4404		16.154	8.57291		72.57	15.5347		16.166	8.55739
72.55	15.6137		16.162	9.2491		72.566	14.92		16.175	7.90804		72.55	15.4406		16.166	8.57248		72.554	15.535		16.175	8.55653
72.537	15.6135		16.175	9.2491		72.55	14.9201		16.183	7.90869		72.533	15.4408		16.175	8.57269		72.537	15.5349		16.187	8.55706
72.52	15.6142		16.183	9.24867		72.533	14.9205		16.195	7.9075		72.52	15.4412		16.183	8.57269		72.525	15.5347		16.2	8.55739
72.5	15.6139		16.191	9.24867		72.516	14.9209		16.208	7.90664		72.504	15.4414		16.191	8.57194		72.508	15.535		16.208	8.55631
72.483	15.6141		16.208	9.24824		72.5	14.9215		16.216	7.90804		72.487	15.441		16.204	8.57216		72.487	15.535		16.22	8.55609
72.466	15.6144		16.22	9.24834		72.487	14.9216		16.225	7.9074		72.47	15.4417		16.212	8.57194		72.475	15.5351		16.229	8.55566
72.45	15.6145		16.229	9.24845		72.47	14.9222		16.237	7.90589		72.454	15.4414		16.22	8.57162		72.458	15.5352		16.237	8.55523
72.437	15.6148		16.237	9.2478		72.454	14.9224		16.245	7.90664		72.433	15.4421		16.229	8.57205		72.441	15.5356		16.245	8.55566
72.42	15.6152		16.245	9.2477		72.437	14.9219		16.254	7.90696		72.416	15.4426		16.241	8.57194		72.42	15.5355		16.254	8.55491
72.4	15.6154		16.254	9.2477		72.42	14.9227		16.262	7.90513		72.404	15.4426		16.25	8.57205		72.404	15.5355		16.262	8.55469
72.383	15.6159		16.262	9.24748		72.404	14.9228		16.275	7.90578		72.387	15.4424		16.262	8.57151		72.387	15.5357		16.275	8.55426
72.37	15.6158		16.275	9.24727		72.387	14.9229		16.287	7.90589		72.37	15.4425		16.275	8.57129		72.37	15.5356		16.287	8.55405
72.354	15.616		16.283	9.24662		72.37	14.9232		16.295	7.90373		72.354	15.4425		16.287	8.57086		72.354	15.5358		16.295	8.55426
72.333	15.6166		16.291	9.2464		72.354	14.9235		16.308	7.90481		72.337	15.4427		16.3	8.57097		72.337	15.5357		16.308	8.55405
72.316	15.6163		16.304	9.24673		72.337	14.9231		16.316	7.90405		72.32	15.4425		16.308	8.57129		72.32	15.536		16.316	8.55426
72.295	15.6154		16.316	9.2463		72.32	14.9228		16.329	7.9033		72.3	15.4419		16.32	8.57086		72.304	15.5355		16.325	8.55426
72.279	15.6156		16.325	9.2463		72.304	14.9228		16.337	7.90459		72.283	15.4416		16.329	8.57086		72.291	15.535		16.337	8.55372
72.262	15.6155		16.337	9.2464		72.287	14.9223		16.345	7.90308		72.266	15.4412		16.337	8.57076		72.27	15.5347		16.345	8.55415
72.25	15.6151		16.345	9.24608		72.266	14.9222		16.354	7.90351		72.25	15.4411		16.345	8.57086		72.258	15.5344		16.358	8.55362
72.233	15.6143		16.354	9.24576		72.25	14.9216		16.366	7.9033		72.237	15.4411		16.354	8.57054		72.237	15.534		16.366	8.55426
72.216	15.6136		16.366	9.24597		72.233	14.9217		16.375	7.9019		72.22	15.4408		16.366	8.57022		72.22	15.5338		16.379	8.55383
72.2	15.6135		16.379	9.24522		72.216	14.9216		16.383	7.90222		72.2	15.4405		16.379	8.57043		72.204	15.5335		16.387	8.55351
72.183	15.613		16.387	9.24522		72.2	14.9215		16.395	7.90136		72.183	15.44		16.387	8.56978		72.187	15.5332		16.395	8.55329
72.166	15.6125		16.395	9.245		72.183	14.9212		16.404	7.90222		72.166	15.4397		16.4	8.56946		72.17	15.5329		16.408	8.55297
72.15	15.6123		16.404	9.24479		72.166	14.9211		16.416	7.90147		72.15	15.4397		16.408	8.56946		72.154	15.5327		16.42	8.55318
72.133	15.612		16.416	9.24533		72.15	14.9213		16.425	7.902		72.133	15.4397		16.416	8.56957		72.141	15.5328		16.429	8.55308
72.12	15.6113		16.429	9.24446		72.129	14.921		16.437	7.90136		72.116	15.4393		16.429	8.56989		72.125	15.5323		16.437	8.55308
72.1	15.6116		16.441	9.24522		72.112	14.9206		16.445	7.90093		72.1	15.4388		16.437	8.56935		72.104	15.532		16.45	8.55351
72.083	15.6116		16.45	9.24457		72.1	14.921		16.454	7.9005		72.083	15.4385		16.441	8.56871		72.087	15.5319		16.458	8.55254
72.066	15.6111		16.458	9.24457		72.087	14.921		16.462	7.9005		72.066	15.4385		16.454	8.56849		72.075	15.532		16.466	8.55275
72.054	15.611		16.466	9.24533		72.07	14.9211		16.475	7.90039		72.054	15.439		16.466	8.56849		72.058	15.5318		16.475	8.55275
72.037	15.6111		16.475	9.24436		72.054	14.9207		16.487	7.90017		72.037	15.4389		16.475	8.56828		72.045	15.5323		16.483	8.55211
72.02	15.611		16.483	9.24468		72.037	14.9204		16.495	7.90017		72.025	15.4389		16.487	8.56828		72.025	15.5323		16.495	8.55211
72.004	15.6106		16.491	9.24392		72.016	14.9204		16.504	7.89963		72.004	15.4379		16.495	8.56731		72.008	15.532		16.508	8.55211
71.983	15.6106		16.504	9.24446		72.004	14.9203		16.512	7.8991		71.987	15.4381		16.504	8.56709		71.991	15.532		16.516	8.55178
71.966	15.6111		16.516	9.24403		71.987	14.9204		16.52	7.89942		71.97	15.4383		16.512	8.56741		71.975	15.5319		16.529	8.55168
71.95	15.6108		16.525	9.24392		71.966	14.9203		16.533	7.89856		71.954	15.4384		16.525	8.56698		71.958	15.5323		16.537	8.55124
71.933	15.6112		16.533	9.24403		71.95	14.9204		16.545	7.89942		71.933	15.4382		16.537	8.56655		71.941	15.5319		16.55	8.55168
71.912	15.6113		16.545	9.24349		71.933	14.9206		16.554	7.89823		71.92	15.4382		16.545	8.56666		71.925	15.5323		16.558	8.55222
71.9	15.6108		16.554	9.24306		71.916	14.921		16.566	7.89953		71.904	15.4379		16.554	8.56698		71.908	15.5318		16.57	8.55189
71.883	15.6108		16.566	9.24317		71.895	14.921		16.575	7.89845		71.883	15.4376		16.566	8.56709		71.891	15.5319		16.575	8.55243
71.866	15.6112		16.575	9.24339		71.883	14.921		16.587	7.89888		71.87	15.4378		16.575	8.56666		71.875	15.5324		16.583	8.55157
71.854	15.611		16.587	9.2436		71.866	14.9212		16.595	7.89856		71.858	15.4382		16.583	8.56741		71.854	15.5317		16.595	8.55232
71.837	15.6108		16.595	9.24392		71.854	14.9212		16.6	7.89791		71.837	15.4381		16.591	8.56698		71.837	15.5323		16.608	8.55211
71.82	15.6108		16.604	9.24414		71.833	14.9213		16.612	7.89834		71.82	15.4386		16.604	8.56741		71.825	15.5327		16.62	8.552
71.804	15.6115		16.616	9.24414		71.816	14.9216		16.62	7.8978		71.8	15.4391		16.616	8.56709		71.804	15.5326		16.629	8.55275
71.787	15.611		16.625	9.24425		71.8	14.9223		16.633	7.89802		71.783	15.4387		16.629	8.56752		71.787	15.5324		16.637	8.55222
71.77	15.6111		16.633	9.24468		71.783	14.9228		16.645	7.89759		71.766	15.4388		16.637	8.56785		71.77	15.5322		16.65	8.55232
71.754	15.611		16.645	9.245		71.766	14.9237		16.658	7.89748		71.75	15.4387		16.645	8.56785		71.754	15.5322		16.662	8.55243
71.733	15.611		16.658	9.24436		71.754	14.9236		16.666	7.89802		71.737	15.4388		16.654	8.56795		71.737	15.5324		16.675	8.55286
71.716	15.6107		16.666	9.245		71.733	14.9237		16.679	7.89726		71.716	15.4386		16.662	8.56838		71.72	15.5322		16.683	8.55308
71.7	15.6111		16.675	9.24479		71.716	14.9237		16.687	7.89759		71.7	15.4391		16.675	8.56806		71.704	15.5319		16.691	8.55286
71.683	15.6112		16.683	9.24479		71.7	14.924		16.7	7.8978		71.679	15.4393		16.687	8.56849		71.687	15.5322		16.7	8.55275
71.666	15.6114		16.695	9.24436		71.679	14.924		16.708	7.89715		71.666	15.4398		16.695	8.56828		71.67	15.5319		16.708	8.55265
71.65	15.6113		16.704	9.24479		71.662	14.9245		16.716	7.89759		71.654	15.4392		16.704	8.56785		71.654	15.5323		16.716	8.55286
71.637	15.6118		16.712	9.24479		71.65	14.9248		16.725	7.89748		71.641	15.4398		16.712	8.56838		71.637	15.5326		16.733	8.55297
71.62	15.6116		16.725	9.24522		71.637	14.9251		16.733	7.89651		71.625	15.44		16.725	8.56828		71.625	15.5322		16.741	8.55308
71.604	15.6117		16.737	9.24543		71.62	14.9253		16.745	7.89726		71.604	15.44		16.733	8.5686		71.604	15.5325		16.75	8.55318
71.591	15.6116		16.75	9.24543		71.604	14.9256		16.758	7.89748		71.587	15.4402		16.745	8.5686		71.587	15.5327		16.762	8.55318
71.575	15.6113		16.762	9.24533		71.587	14.9259		16.766	7.89715		71.566	15.4404		16.758	8.56838		71.575	15.5325		16.775	8.55308
71.554	15.6117		16.77	9.24576		71.566	14.926		16.779	7.89726		71.55	15.4406		16.77	8.56838		71.558	15.5326		16.783	8.55286
71.537	15.6121		16.779	9.24565		71.554	14.9271		16.787	7.89705		71.533	15.4411		16.779	8.56882		71.537	15.5329		16.791	8.55286
71.52	15.6123		16.787	9.24565		71.533	14.9275		16.795	7.89748		71.52	15.4415		16.791	8.5686		71.52	15.5335		16.8	8.55308
71.508	15.6127		16.795	9.24608		71.516	14.9281		16.804	7.89705		71.508	15.4412		16.8	8.56849		71.508	15.5329		16.808	8.55265
71.487	15.6122		16.808	9.24565		71.504	14.9285		16.812	7.89683		71.491	15.4413		16.808	8.56817		71.491	15.5337		16.816	8.55265
71.47	15.613		16.816	9.24608		71.487	14.9287		16.825	7.89705		71.47	15.4417		16.82	8.56838		71.47	15.5336		16.829	8.55286
71.454	15.6132		16.829	9.24597		71.47	14.9295		16.837	7.89662		71.454	15.442		16.829	8.56828		71.454	15.5342		16.837	8.55254
71.437	15.6129		16.837	9.24619		71.45	14.9299		16.85	7.89726		71.437	15.4419		16.837	8.56838		71.441	15.5341		16.845	8.55286
71.42	15.6135		16.85	9.24608		71.433	14.9297		16.858	7.89683		71.42	15.4419		16.845	8.56795		71.42	15.5343		16.854	8.55308
71.404	15.6134		16.858	9.24587		71.416	14.9299		16.866	7.8964		71.404	15.442		16.858	8.56741		71.404	15.5346		16.866	8.55297
71.387	15.6141		16.866	9.24565		71.4	14.9306		16.875	7.89618		71.387	15.4421		16.866	8.56774		71.391	15.5345		16.875	8.55297
71.37	15.6146		16.879	9.24576		71.383	14.9304		16.887	7.8964		71.37	15.4423		16.875	8.56741		71.375	15.535		16.887	8.55286
71.354	15.6146		16.883	9.24543		71.366	14.9307		16.895	7.89694		71.35	15.4424		16.887	8.56741		71.358	15.535		16.9	8.55329
71.333	15.6147		16.891	9.24522		71.35	14.931		16.908	7.89608		71.333	15.4428		16.895	8.56731		71.337	15.5347		16.908	8.55254
71.316	15.6145		16.904	9.24479		71.333	14.9313		16.916	7.89618		71.316	15.4425		16.908	8.56709		71.32	15.5347		16.916	8.55275
71.3	15.6142		16.912	9.245		71.316	14.9311		16.925	7.8964		71.3	15.4421		16.916	8.56698		71.304	15.5352		16.925	8.55286
71.283	15.6137		16.925	9.24522		71.3	14.9314		16.933	7.89618		71.283	15.442		16.929	8.56741		71.287	15.5345		16.933	8.55222
71.27	15.6137		16.933	9.24479		71.283	14.931		16.941	7.89608		71.266	15.442		16.937	8.56731		71.27	15.5339		16.945	8.55178
71.254	15.6134		16.945	9.24576		71.266	14.9306		16.95	7.8964		71.25	15.4419		16.941	8.56709		71.25	15.5338		16.954	8.55178
71.233	15.613		16.958	9.24554		71.25	14.9304		16.958	7.89565		71.233	15.4416		16.95	8.56687		71.233	15.5338		16.962	8.55168
71.22	15.6129		16.966	9.245		71.233	14.9304		16.97	7.89597		71.216	15.4411		16.958	8.56666		71.22	15.5329		16.975	8.55135
71.204	15.6125		16.975	9.24511		71.216	14.9304		16.983	7.89575		71.204	15.4411		16.97	8.56644		71.204	15.5328		16.987	8.55092
71.191	15.6119		16.987	9.24446		71.204	14.9302		16.991	7.89608		71.187	15.4412		16.983	8.56623		71.187	15.5327		16.995	8.5506
71.175	15.6117		16.995	9.24511		71.187	14.9302		17.004	7.8964		71.17	15.4413		16.995	8.56558		71.175	15.5326		17.004	8.55038
71.154	15.6116		17.008	9.24446		71.17	14.93		17.012	7.89575		71.158	15.4413		17.004	8.56547		71.154	15.5327		17.012	8.55006
71.137	15.6118		17.016	9.24446		71.154	14.9302		17.025	7.89532		71.137	15.4413		17.016	8.5659		71.137	15.5329		17.025	8.54995
71.116	15.6113		17.025	9.24403		71.137	14.9304		17.033	7.89575		71.12	15.4412		17.025	8.5658		71.12	15.5323		17.033	8.55049
71.1	15.6106		17.033	9.24425		71.116	14.93		17.045	7.89575		71.104	15.4414		17.037	8.56536		71.104	15.5326		17.045	8.54974
71.087	15.6108		17.041	9.24403		71.1	14.9302		17.054	7.89521		71.087	15.4416		17.045	8.56547		71.087	15.5326		17.058	8.54952
71.07	15.6111		17.05	9.24425		71.079	14.9304		17.066	7.895		71.066	15.4416		17.058	8.56526		71.07	15.5323		17.062	8.5493
71.054	15.6106		17.062	9.2436		71.062	14.9304		17.075	7.89489		71.054	15.4411		17.066	8.56536		71.054	15.5329		17.07	8.5492
71.037	15.6106		17.075	9.24371		71.05	14.9307		17.083	7.89446		71.037	15.4407		17.079	8.56472		71.041	15.5327		17.083	8.54952
71.02	15.6103		17.083	9.24306		71.033	14.9305		17.091	7.89521		71.02	15.4402		17.087	8.56472		71.025	15.5319		17.095	8.54909
71.004	15.6105		17.095	9.24328		71.02	14.9304		17.104	7.89489		71.004	15.4403		17.095	8.56493		71.008	15.5319		17.108	8.54898
70.983	15.6103		17.104	9.24306		71	14.9309		17.112	7.89414		70.987	15.4403		17.108	8.56461		70.987	15.5315		17.116	8.54844
70.966	15.61		17.116	9.24263		70.983	14.9306		17.129	7.89414		70.97	15.44		17.116	8.56461		70.97	15.5315		17.125	8.54833
70.95	15.6098		17.125	9.24209		70.966	14.9306		17.137	7.89381		70.95	15.4403		17.12	8.56375		70.954	15.5311		17.137	8.54844
70.937	15.6099		17.133	9.2422		70.95	14.9308		17.145	7.89381		70.933	15.4397		17.133	8.56375		70.937	15.531		17.15	8.54866
70.92	15.61		17.145	9.2422		70.933	14.9308		17.158	7.89349		70.916	15.4401		17.145	8.56343		70.92	15.5306		17.158	8.54812
70.904	15.6101		17.158	9.24155		70.916	14.9309		17.162	7.89295		70.9	15.4398		17.154	8.56299		70.904	15.5305		17.17	8.54736
70.887	15.6104		17.166	9.24145		70.904	14.9309		17.17	7.8923		70.883	15.4391		17.166	8.56299		70.883	15.531		17.175	8.54715
70.87	15.6102		17.179	9.24166		70.887	14.9309		17.183	7.89241		70.866	15.4393		17.17	8.56245		70.87	15.5309		17.183	8.54769
70.854	15.6101		17.187	9.24188		70.87	14.9305		17.191	7.89241		70.85	15.4396		17.183	8.56224		70.854	15.5309		17.195	8.54747
70.833	15.61		17.195	9.24112		70.85	14.9307		17.204	7.89144		70.833	15.4397		17.195	8.56224		70.833	15.531		17.204	8.5479
70.816	15.6104		17.204	9.2408		70.833	14.9308		17.216	7.89133		70.812	15.4392		17.204	8.56181		70.82	15.531		17.216	8.54747
70.8	15.6103		17.212	9.24058		70.816	14.931		17.225	7.89187		70.795	15.4392		17.216	8.56235		70.808	15.5311		17.225	8.54801
70.787	15.6106		17.225	9.24101		70.8	14.9309		17.233	7.89177		70.783	15.4395		17.225	8.56202		70.791	15.531		17.237	8.54726
70.77	15.611		17.233	9.24069		70.783	14.9311		17.245	7.89112		70.766	15.4392		17.237	8.5617		70.775	15.5316		17.245	8.54715
70.758	15.611		17.241	9.24069		70.77	14.9313		17.254	7.89079		70.754	15.4403		17.245	8.56138		70.754	15.532		17.254	8.54672
70.741	15.6108		17.254	9.24069		70.754	14.9315		17.262	7.89058		70.737	15.4399		17.254	8.56105		70.737	15.5323		17.266	8.54693
70.725	15.6112		17.262	9.2408		70.733	14.9315		17.275	7.89069		70.72	15.4399		17.266	8.56148		70.725	15.5322		17.279	8.54661
70.704	15.6108		17.27	9.24058		70.716	14.9316		17.287	7.88983		70.704	15.4401		17.275	8.56105		70.708	15.532		17.287	8.5465
70.687	15.6112		17.279	9.24026		70.7	14.9322		17.3	7.89015		70.687	15.4398		17.283	8.56116		70.691	15.5326		17.3	8.54672
70.67	15.6108		17.291	9.24015		70.687	14.9325		17.308	7.8895		70.666	15.4401		17.295	8.56073		70.675	15.5328		17.308	8.54607
70.654	15.6108		17.3	9.24058		70.67	14.9327		17.316	7.88918		70.65	15.4404		17.308	8.56052		70.658	15.5326		17.316	8.54607
70.637	15.6112		17.312	9.23994		70.65	14.9327		17.325	7.8895		70.633	15.4406		17.312	8.56052		70.637	15.5332		17.329	8.54553
70.62	15.6113		17.32	9.23994		70.633	14.9327		17.333	7.88907		70.616	15.4405		17.32	8.5603		70.62	15.5337		17.337	8.54553
70.604	15.6111		17.333	9.23972		70.62	14.933		17.345	7.88875		70.595	15.4407		17.329	8.56019		70.608	15.5338		17.345	8.54575
70.587	15.6114		17.341	9.23983		70.608	14.9331		17.354	7.88853		70.579	15.4407		17.337	8.56073		70.587	15.5343		17.358	8.54585
70.57	15.6113		17.35	9.23972		70.591	14.9338		17.358	7.88832		70.566	15.4406		17.35	8.55998		70.57	15.5342		17.366	8.54542
70.554	15.6116		17.358	9.24015		70.57	14.9347		17.37	7.88767		70.554	15.4413		17.358	8.55976		70.554	15.5344		17.375	8.54542
70.537	15.6119		17.37	9.23983		70.55	14.9355		17.379	7.88788		70.533	15.4415		17.37	8.55922		70.541	15.5349		17.383	8.54532
70.52	15.6119		17.383	9.23972		70.533	14.9358		17.387	7.88724		70.516	15.4416		17.379	8.55965		70.525	15.5352		17.395	8.5451
70.504	15.612		17.391	9.23961		70.516	14.9358		17.395	7.88713		70.504	15.4413		17.391	8.5589		70.508	15.5356		17.404	8.5451
70.483	15.6123		17.404	9.23972		70.5	14.9363		17.412	7.88659		70.483	15.4415		17.4	8.55911		70.491	15.5351		17.412	8.54467
70.466	15.6126		17.412	9.23918		70.483	14.9367		17.42	7.88638		70.466	15.4416		17.412	8.55879		70.47	15.5351		17.42	8.54456
70.45	15.6126		17.425	9.23918		70.466	14.9366		17.433	7.88594		70.45	15.4416		17.42	8.55922		70.454	15.5356		17.433	8.54456
70.433	15.6127		17.437	9.23918		70.45	14.937		17.441	7.88519		70.433	15.4418		17.433	8.55965		70.441	15.5354		17.445	8.54435
70.416	15.6127		17.445	9.23907		70.429	14.9374		17.45	7.88465		70.416	15.4424		17.441	8.55911		70.425	15.536		17.454	8.54392
70.395	15.6127		17.454	9.23907		70.416	14.9372		17.462	7.88497		70.404	15.443		17.454	8.55901		70.404	15.5361		17.462	8.54435
70.383	15.6129		17.462	9.23907		70.4	14.9374		17.475	7.88443		70.387	15.4425		17.462	8.5589		70.387	15.5364		17.475	8.54392
70.366	15.6125		17.475	9.23875		70.383	14.9375		17.483	7.88422		70.366	15.4429		17.475	8.55922		70.37	15.5361		17.487	8.5437
70.35	15.6123		17.483	9.23854		70.366	14.9375		17.495	7.884		70.35	15.4433		17.483	8.55804		70.354	15.5361		17.495	8.54327
70.337	15.6129		17.491	9.23918		70.345	14.9376		17.504	7.88368		70.337	15.4428		17.491	8.55847		70.337	15.5361		17.504	8.54327
70.325	15.6123		17.5	9.23854		70.333	14.9372		17.516	7.88379		70.32	15.4436		17.5	8.55771		70.325	15.5365		17.516	8.54327
70.308	15.6122		17.512	9.23821		70.32	14.9377		17.525	7.88325		70.304	15.4436		17.508	8.55793		70.304	15.5367		17.529	8.54348
70.287	15.6118		17.525	9.23821		70.3	14.9377		17.537	7.88282		70.287	15.4433		17.52	8.55739		70.287	15.5364		17.537	8.54392
70.27	15.6114		17.533	9.23789		70.287	14.9379		17.55	7.88271		70.27	15.4432		17.529	8.5575		70.27	15.5363		17.55	8.54348
70.254	15.611		17.541	9.2381		70.27	14.9379		17.558	7.88228		70.254	15.4428		17.541	8.55706		70.258	15.5357		17.558	8.54348
70.237	15.6105		17.554	9.23767		70.25	14.9375		17.566	7.88099		70.237	15.4428		17.55	8.55653		70.241	15.5353		17.566	8.54284
70.22	15.6104		17.566	9.23767		70.233	14.9369		17.575	7.88109		70.22	15.4428		17.562	8.55599		70.225	15.5347		17.579	8.54348
70.204	15.6102		17.575	9.23757		70.216	14.9368		17.587	7.88034		70.204	15.4423		17.57	8.55609		70.208	15.535		17.587	8.54359
70.183	15.6104		17.583	9.23703		70.2	14.9364		17.595	7.88034		70.187	15.4418		17.579	8.55577		70.191	15.5341		17.595	8.54327
70.166	15.6099		17.595	9.2367		70.191	14.9364		17.604	7.88023		70.17	15.4416		17.591	8.5562		70.17	15.534		17.608	8.54305
70.15	15.6097		17.608	9.2367		70.175	14.9364		17.612	7.87991		70.154	15.4413		17.604	8.55577		70.154	15.5336		17.616	8.54327
70.133	15.61		17.616	9.23692		70.154	14.9361		17.625	7.87991		70.137	15.4413		17.612	8.55609		70.141	15.5337		17.629	8.54327
70.116	15.6092		17.629	9.23713		70.137	14.9358		17.633	7.87937		70.12	15.4411		17.625	8.55588		70.12	15.5336		17.637	8.54327
70.1	15.6089		17.637	9.23692		70.12	14.9361		17.641	7.87915		70.1	15.4408		17.633	8.55588		70.104	15.5333		17.641	8.54284
70.083	15.6085		17.645	9.23659		70.104	14.9363		17.654	7.87958		70.083	15.4407		17.641	8.55577		70.087	15.5333		17.654	8.54294
70.07	15.6084		17.658	9.23649		70.083	14.9361		17.666	7.87872		70.066	15.4405		17.654	8.55566		70.07	15.533		17.666	8.54262
70.054	15.6086		17.666	9.23681		70.066	14.9357		17.675	7.87851		70.05	15.441		17.662	8.55588		70.058	15.5333		17.675	8.54208
70.037	15.6088		17.675	9.23692		70.05	14.9358		17.683	7.87807		70.033	15.4405		17.675	8.55523		70.037	15.5327		17.687	8.54241
70.02	15.6083		17.687	9.23649		70.029	14.936		17.691	7.87786		70.02	15.4401		17.683	8.55523		70.02	15.5329		17.695	8.54187
70.004	15.6079		17.695	9.23595		70.012	14.936		17.704	7.87743		70	15.4403		17.691	8.55534		70.008	15.533		17.704	8.541
69.983	15.6075		17.704	9.23638		70	14.936		17.712	7.877		69.983	15.44		17.704	8.55502		69.987	15.533		17.716	8.54154
69.966	15.6074		17.716	9.23595		69.983	14.9354		17.725	7.87711		69.97	15.4403		17.712	8.55534		69.97	15.5327		17.725	8.54154
69.95	15.6075		17.729	9.23606		69.966	14.9354		17.733	7.877		69.954	15.441		17.72	8.55513		69.954	15.5323		17.733	8.5409
69.933	15.6077		17.737	9.23584		69.95	14.9353		17.741	7.87689		69.933	15.4405		17.733	8.55469		69.933	15.5323		17.741	8.54068
69.916	15.6074		17.745	9.23562		69.933	14.935		17.745	7.87667		69.916	15.4404		17.741	8.55437		69.92	15.5323		17.758	8.54057
69.904	15.6074		17.758	9.23584		69.916	14.935		17.758	7.87592		69.9	15.44		17.75	8.55426		69.904	15.5319		17.766	8.54025
69.887	15.6071		17.766	9.23476		69.9	14.9354		17.766	7.8756		69.887	15.4397		17.758	8.55405		69.887	15.5318		17.779	8.53982
69.87	15.607		17.77	9.23519		69.883	14.9354		17.779	7.87527		69.87	15.4396		17.77	8.5534		69.87	15.5317		17.787	8.53982
69.854	15.607		17.783	9.23508		69.87	14.9351		17.791	7.87527		69.854	15.4396		17.779	8.55318		69.854	15.5319		17.795	8.53928
69.837	15.6067		17.795	9.23487		69.854	14.9355		17.8	7.8757		69.837	15.4397		17.787	8.55308		69.841	15.5317		17.804	8.53993
69.82	15.6061		17.804	9.23444		69.833	14.9352		17.812	7.87484		69.816	15.4395		17.795	8.55329		69.82	15.5322		17.812	8.53928
69.804	15.6061		17.812	9.23401		69.816	14.9358		17.82	7.87484		69.8	15.4395		17.808	8.55318		69.804	15.5318		17.825	8.53928
69.787	15.6063		17.82	9.23411		69.8	14.9361		17.829	7.87463		69.783	15.4396		17.816	8.55297		69.787	15.5318		17.833	8.53917
69.77	15.6062		17.833	9.23411		69.783	14.936		17.837	7.87409		69.766	15.4396		17.825	8.55254		69.77	15.5324		17.841	8.53885
69.754	15.6061		17.845	9.23422		69.766	14.9364		17.845	7.87344		69.75	15.4396		17.837	8.55232		69.754	15.5323		17.854	8.53917
69.733	15.6059		17.854	9.2339		69.75	14.9364		17.854	7.87355		69.733	15.4396		17.845	8.55232		69.737	15.5325		17.866	8.53906
69.72	15.6061		17.862	9.23401		69.733	14.9366		17.866	7.87312		69.72	15.4392		17.858	8.55222		69.72	15.5326		17.875	8.53885
69.704	15.6064		17.87	9.23315		69.72	14.9367		17.879	7.87333		69.704	15.4397		17.87	8.55168		69.704	15.5324		17.883	8.53842
69.687	15.6062		17.879	9.23325		69.708	14.9369		17.891	7.87355		69.687	15.4391		17.879	8.55124		69.687	15.5325		17.891	8.53809
69.67	15.6065		17.887	9.23347		69.691	14.9372		17.9	7.8729		69.67	15.4395		17.891	8.55146		69.67	15.5328		17.9	8.53809
69.654	15.6064		17.9	9.23325		69.67	14.9379		17.908	7.87236		69.654	15.4395		17.904	8.55135		69.654	15.5328		17.912	8.53777
69.633	15.6065		17.912	9.23271		69.65	14.9377		17.92	7.87215		69.633	15.4395		17.916	8.55124		69.637	15.533		17.925	8.53799
69.616	15.6065		17.92	9.23239		69.633	14.9379		17.929	7.87118		69.616	15.4403		17.925	8.55103		69.62	15.533		17.937	8.53766
69.6	15.6067		17.929	9.23217		69.616	14.9379		17.941	7.87096		69.6	15.4405		17.933	8.55017		69.604	15.5331		17.945	8.53745
69.583	15.6071		17.941	9.23207		69.6	14.9382		17.954	7.87085		69.583	15.4406		17.941	8.55049		69.591	15.5331		17.958	8.53712
69.57	15.6065		17.95	9.23196		69.583	14.9385		17.966	7.87064		69.566	15.4404		17.954	8.55017		69.575	15.5328		17.966	8.53712
69.55	15.6065		17.958	9.23207		69.566	14.9383		17.97	7.86967		69.55	15.4404		17.962	8.55006		69.558	15.5329		17.975	8.53669
69.533	15.6066		17.97	9.23217		69.55	14.9389		17.979	7.86988		69.533	15.4407		17.97	8.55017		69.541	15.5328		17.983	8.53637
69.52	15.6065		17.979	9.23174		69.533	14.9388		17.991	7.86913		69.516	15.4411		17.983	8.54941		69.52	15.5325		17.995	8.53648
69.5	15.6066		17.991	9.23153		69.516	14.9391		18.004	7.86859		69.5	15.4416		17.995	8.54952		69.508	15.5331		18.004	8.53626
69.483	15.6067		18.004	9.2312		69.5	14.9393		18.012	7.86837		69.483	15.4408		18.004	8.55017		69.491	15.5329		18.012	8.53605
69.466	15.6066		18.012	9.23153		69.487	14.9395		18.02	7.86827		69.466	15.4411		18.012	8.54909		69.47	15.5329		18.02	8.53594
69.454	15.6074		18.025	9.23131		69.47	14.9399		18.033	7.86816		69.454	15.4416		18.025	8.54898		69.454	15.533		18.029	8.53615
69.437	15.6072		18.033	9.23131		69.454	14.9406		18.045	7.86762		69.437	15.4417		18.033	8.54887		69.437	15.5332		18.041	8.53594
69.42	15.6072		18.041	9.23088		69.433	14.9405		18.054	7.86686		69.42	15.442		18.041	8.54963		69.42	15.5337		18.05	8.53551
69.404	15.6072		18.054	9.23077		69.416	14.9404		18.066	7.86708		69.404	15.4418		18.054	8.5493		69.404	15.5335		18.062	8.53507
69.387	15.6071		18.062	9.23099		69.4	14.9402		18.075	7.86622		69.387	15.4423		18.062	8.54941		69.391	15.5335		18.075	8.5354
69.37	15.6062		18.075	9.2311		69.383	14.94		18.087	7.86589		69.37	15.4424		18.07	8.5492		69.37	15.5337		18.087	8.53507
69.354	15.6064		18.083	9.23088		69.366	14.9404		18.095	7.86546		69.35	15.4424		18.083	8.54876		69.354	15.5342		18.095	8.53454
69.337	15.6065		18.095	9.23056		69.35	14.9407		18.104	7.86536		69.337	15.4418		18.091	8.54887		69.341	15.5341		18.108	8.53486
69.316	15.6065		18.104	9.23034		69.333	14.9411		18.112	7.86546		69.32	15.4419		18.104	8.54823		69.325	15.534		18.116	8.53443
69.304	15.6059		18.116	9.23099		69.316	14.9414		18.125	7.86482		69.304	15.4425		18.116	8.54823		69.308	15.5343		18.125	8.53411
69.287	15.6065		18.125	9.23067		69.3	14.9417		18.133	7.86395		69.287	15.4425		18.125	8.54823		69.287	15.5346		18.137	8.53421
69.27	15.6063		18.133	9.23045		69.283	14.9421		18.145	7.86363		69.27	15.4424		18.133	8.54801		69.27	15.5345		18.145	8.53421
69.254	15.6065		18.141	9.23077		69.266	14.9426		18.158	7.86385		69.25	15.4429		18.145	8.54866		69.254	15.5342		18.158	8.53454
69.237	15.6063		18.15	9.23088		69.25	14.9424		18.17	7.86385		69.233	15.4424		18.154	8.54876		69.237	15.5342		18.166	8.53475
69.22	15.6058		18.162	9.23142		69.233	14.9426		18.179	7.86385		69.216	15.4426		18.166	8.54855		69.22	15.5344		18.175	8.53454
69.2	15.6053		18.17	9.23153		69.216	14.9425		18.183	7.86428		69.2	15.4425		18.175	8.54866		69.204	15.5342		18.183	8.53497
69.183	15.6056		18.179	9.23174		69.2	14.9425		18.191	7.86417		69.183	15.4418		18.183	8.54823		69.187	15.5337		18.191	8.53486
69.166	15.6047		18.187	9.23207		69.187	14.942		18.204	7.86374		69.17	15.4415		18.191	8.54833		69.17	15.5332		18.2	8.53497
69.15	15.6045		18.2	9.23207		69.166	14.9419		18.216	7.86374		69.154	15.4412		18.2	8.54844		69.158	15.5329		18.212	8.53507
69.137	15.6042		18.208	9.23239		69.15	14.9421		18.229	7.86352		69.137	15.4408		18.212	8.54844		69.141	15.5326		18.225	8.53486
69.116	15.6041		18.22	9.23217		69.133	14.9418		18.237	7.86406		69.12	15.4403		18.22	8.5492		69.125	15.532		18.233	8.53475
69.1	15.6037		18.233	9.23228		69.116	14.9416		18.245	7.86385		69.1	15.4403		18.229	8.54876		69.104	15.5315		18.241	8.53486
69.087	15.6031		18.241	9.23239		69.1	14.9413		18.254	7.86374		69.087	15.4397		18.241	8.54833		69.087	15.5316		18.25	8.53454
69.066	15.603		18.25	9.23207		69.079	14.9407		18.262	7.86385		69.07	15.4399		18.254	8.54909		69.07	15.5316		18.262	8.53507
69.045	15.6023		18.258	9.23261		69.062	14.9406		18.27	7.86395		69.05	15.4395		18.262	8.54887		69.054	15.5307		18.27	8.53507
69.033	15.6019		18.266	9.23261		69.05	14.9409		18.283	7.86385		69.033	15.4389		18.27	8.54909		69.037	15.5303		18.283	8.53475
69.016	15.6025		18.275	9.23228		69.037	14.9406		18.291	7.86277		69.02	15.4389		18.283	8.5492		69.025	15.5304		18.291	8.53497
69	15.602		18.287	9.23207		69.02	14.9404		18.3	7.86352		69.004	15.4391		18.291	8.54941		69.008	15.5306		18.304	8.53486
68.987	15.602		18.3	9.23282		69.004	14.9402		18.312	7.86352		68.983	15.4391		18.304	8.54941		68.991	15.5298		18.312	8.5354
68.97	15.6019		18.308	9.2325		68.987	14.9405		18.32	7.86352		68.966	15.4393		18.312	8.5492		68.975	15.5302		18.32	8.53551
68.954	15.6016		18.32	9.23261		68.97	14.9405		18.329	7.86341		68.954	15.4388		18.32	8.54952		68.958	15.5299		18.329	8.53454
68.937	15.6013		18.333	9.23271		68.954	14.9406		18.341	7.86374		68.937	15.4387		18.333	8.5493		68.937	15.5295		18.337	8.53507
68.92	15.6018		18.341	9.23271		68.937	14.9407		18.35	7.86374		68.92	15.4391		18.341	8.54984		68.92	15.5295		18.35	8.53486
68.908	15.6014		18.354	9.23358		68.92	14.9405		18.362	7.86352		68.904	15.4389		18.35	8.54984		68.904	15.5294		18.358	8.53475
68.887	15.6011		18.362	9.23304		68.9	14.9404		18.37	7.86277		68.887	15.4388		18.362	8.54995		68.891	15.5294		18.37	8.53486
68.87	15.601		18.37	9.23282		68.879	14.9403		18.383	7.86363		68.866	15.4387		18.37	8.55017		68.879	15.5297		18.383	8.53486
68.854	15.6009		18.383	9.23325		68.862	14.9403		18.391	7.86288		68.854	15.4386		18.383	8.54984		68.858	15.5302		18.391	8.53529
68.837	15.6007		18.391	9.23336		68.85	14.9405		18.404	7.86288		68.833	15.4384		18.391	8.55017		68.841	15.5307		18.404	8.53475
68.82	15.6004		18.404	9.23336		68.833	14.941		18.412	7.86298		68.816	15.4384		18.404	8.54963		68.829	15.5306		18.416	8.53464
68.8	15.6009		18.412	9.23347		68.816	14.9411		18.42	7.86266		68.8	15.4387		18.412	8.54984		68.808	15.5307		18.425	8.53432
68.783	15.6007		18.425	9.23325		68.8	14.9412		18.429	7.86201		68.783	15.4389		18.42	8.54995		68.791	15.5309		18.437	8.53475
68.766	15.6004		18.433	9.23368		68.787	14.9412		18.441	7.8618		68.77	15.4392		18.433	8.54995		68.775	15.5312		18.445	8.53432
68.75	15.6007		18.441	9.23325		68.77	14.9414		18.45	7.8618		68.754	15.4391		18.441	8.54941		68.754	15.531		18.454	8.53454
68.733	15.6002		18.454	9.23304		68.754	14.9419		18.462	7.86137		68.737	15.4391		18.454	8.5493		68.741	15.5312		18.462	8.53421
68.712	15.6006		18.462	9.23304		68.737	14.9418		18.47	7.86126		68.725	15.4389		18.466	8.54974		68.725	15.5314		18.475	8.53421
68.7	15.6005		18.47	9.23282		68.72	14.9421		18.483	7.86148		68.704	15.4396		18.479	8.5492		68.712	15.5313		18.483	8.53421
68.687	15.6005		18.483	9.23315		68.704	14.9423		18.491	7.86126		68.683	15.4397		18.487	8.54876		68.691	15.531		18.491	8.53432
68.67	15.6008		18.495	9.23282		68.687	14.9422		18.5	7.86115		68.666	15.4401		18.495	8.54812		68.675	15.5312		18.504	8.53454
68.658	15.5998		18.504	9.23196		68.67	14.9421		18.508	7.86083		68.654	15.4398		18.504	8.54866		68.658	15.5314		18.512	8.53464
68.641	15.6002		18.512	9.23174		68.65	14.9422		18.52	7.86018		68.633	15.4401		18.512	8.54823		68.637	15.5311		18.52	8.53432
68.62	15.6002		18.52	9.23207		68.633	14.9426		18.529	7.8605		68.616	15.4404		18.525	8.54844		68.62	15.5314		18.533	8.534
68.604	15.6002		18.533	9.23196		68.62	14.9427		18.537	7.85954		68.604	15.4408		18.533	8.54801		68.604	15.5313		18.545	8.53421
68.591	15.6002		18.545	9.23207		68.604	14.943		18.55	7.85975		68.587	15.4414		18.541	8.54758		68.591	15.5314		18.558	8.53411
68.579	15.5998		18.558	9.2312		68.587	14.9427		18.558	7.85943		68.57	15.4416		18.55	8.54801		68.575	15.5318		18.566	8.534
68.562	15.6004		18.566	9.23217		68.57	14.9431		18.57	7.85921		68.554	15.4413		18.562	8.5479		68.558	15.5317		18.575	8.534
68.545	15.6006		18.575	9.23207		68.558	14.9433		18.579	7.85932		68.537	15.442		18.575	8.54747		68.541	15.532		18.587	8.53389
68.525	15.6013		18.583	9.23196		68.537	14.9433		18.587	7.85943		68.52	15.4423		18.583	8.54715		68.525	15.532		18.595	8.53357
68.504	15.6014		18.595	9.23207		68.52	14.943		18.6	7.85889		68.504	15.4425		18.591	8.54715		68.508	15.5325		18.604	8.53335
68.487	15.6011		18.604	9.23174		68.504	14.9426		18.608	7.85878		68.487	15.4429		18.6	8.54683		68.491	15.5331		18.616	8.53389
68.475	15.6013		18.612	9.23217		68.491	14.9434		18.616	7.85867		68.47	15.4437		18.612	8.54683		68.479	15.5332		18.629	8.53378
68.458	15.6011		18.62	9.23185		68.475	14.9436		18.629	7.85835		68.454	15.4437		18.62	8.54693		68.462	15.5332		18.633	8.53335
68.441	15.6014		18.629	9.23196		68.458	14.9437		18.641	7.85813		68.437	15.4434		18.629	8.54693		68.445	15.5333		18.641	8.53303
68.42	15.6015		18.637	9.23164		68.437	14.9443		18.65	7.85781		68.42	15.4439		18.641	8.54639		68.429	15.533		18.65	8.53313
68.408	15.6019		18.65	9.23207		68.42	14.9441		18.658	7.85695		68.404	15.4442		18.65	8.54661		68.408	15.5335		18.658	8.53367
68.387	15.6017		18.658	9.23164		68.404	14.9441		18.666	7.85727		68.387	15.444		18.658	8.54596		68.391	15.5333		18.666	8.53313
68.37	15.6018		18.67	9.23153		68.387	14.9439		18.679	7.85684		68.375	15.4441		18.67	8.54596		68.375	15.5339		18.679	8.53281
68.35	15.6023		18.683	9.23131		68.37	14.9438		18.691	7.85705		68.354	15.4437		18.679	8.54553		68.358	15.5332		18.687	8.5326
68.333	15.6028		18.691	9.23131		68.354	14.9439		18.7	7.85662		68.341	15.4434		18.691	8.54553		68.341	15.5338		18.7	8.5326
68.32	15.603		18.7	9.23174		68.337	14.944		18.708	7.85598		68.32	15.443		18.7	8.54596		68.325	15.5337		18.712	8.53281
68.304	15.6033		18.708	9.23153		68.32	14.9443		18.72	7.85565		68.304	15.4433		18.708	8.54542		68.308	15.5336		18.72	8.5327
68.291	15.6038		18.72	9.23131		68.304	14.9437		18.729	7.85555		68.287	15.4441		18.72	8.54564		68.291	15.5338		18.729	8.53238
68.275	15.6037		18.729	9.23164		68.287	14.9437		18.737	7.85511		68.275	15.4437		18.729	8.54499		68.275	15.5337		18.741	8.53238
68.258	15.6045		18.741	9.23174		68.27	14.9438		18.75	7.85501		68.258	15.4441		18.737	8.54424		68.258	15.534		18.754	8.5326
68.237	15.6037		18.75	9.23164		68.254	14.9438		18.762	7.85511		68.237	15.4441		18.75	8.54424		68.241	15.5341		18.762	8.53216
68.22	15.6032		18.758	9.2312		68.233	14.9441		18.77	7.85468		68.22	15.4438		18.762	8.54478		68.225	15.5342		18.77	8.53173
68.204	15.6034		18.77	9.23099		68.216	14.9436		18.783	7.85479		68.204	15.4432		18.775	8.54413		68.208	15.534		18.783	8.53163
68.187	15.6029		18.783	9.2312		68.2	14.9437		18.791	7.85382		68.187	15.4431		18.783	8.54445		68.191	15.5338		18.795	8.53163
68.17	15.6029		18.791	9.2312		68.183	14.9433		18.804	7.85393		68.17	15.4429		18.791	8.54435		68.175	15.5337		18.804	8.5313
68.154	15.6029		18.804	9.2312		68.166	14.9436		18.812	7.85425		68.158	15.4429		18.8	8.54402		68.158	15.533		18.812	8.5313
68.141	15.6024		18.812	9.2312		68.154	14.9432		18.82	7.85382		68.141	15.4425		18.812	8.54381		68.141	15.5328		18.82	8.53066
68.125	15.6028		18.825	9.23088		68.137	14.9428		18.833	7.85361		68.125	15.4423		18.82	8.54381		68.125	15.533		18.829	8.53055
68.108	15.602		18.837	9.23099		68.12	14.9431		18.841	7.85307		68.108	15.4421		18.829	8.5437		68.108	15.5329		18.841	8.53055
68.091	15.6018		18.845	9.2311		68.104	14.9431		18.854	7.85242		68.091	15.4414		18.841	8.5437		68.091	15.5326		18.85	8.52979
68.075	15.6017		18.854	9.2312		68.087	14.9424		18.866	7.85296		68.075	15.4418		18.85	8.54392		68.079	15.5325		18.866	8.5299
68.054	15.6013		18.862	9.2312		68.07	14.9424		18.875	7.85296		68.054	15.4414		18.858	8.54424		68.062	15.5324		18.875	8.53012
68.037	15.601		18.87	9.23088		68.054	14.9425		18.883	7.8522		68.037	15.4412		18.866	8.5437		68.045	15.5322		18.883	8.5299
68.025	15.6008		18.883	9.23056		68.037	14.9424		18.891	7.85167		68.02	15.4414		18.875	8.54338		68.025	15.5318		18.895	8.52969
68.008	15.6002		18.891	9.23099		68.02	14.9426		18.9	7.85167		68.004	15.4416		18.887	8.5437		68.008	15.532		18.904	8.52936
67.991	15.6001		18.9	9.23056		68.004	14.943		18.904	7.85134		67.987	15.4412		18.9	8.54316		67.991	15.5324		18.916	8.52947
67.97	15.6003		18.912	9.23099		67.987	14.9428		18.916	7.8507		67.975	15.441		18.908	8.54327		67.975	15.5323		18.929	8.52925
67.954	15.6006		18.92	9.23088		67.97	14.943		18.925	7.85016		67.954	15.4408		18.916	8.54262		67.958	15.5322		18.937	8.52915
67.937	15.6002		18.929	9.23034		67.954	14.9427		18.937	7.85037		67.937	15.4407		18.925	8.54251		67.941	15.5323		18.945	8.52925
67.92	15.5998		18.941	9.23002		67.937	14.9428		18.945	7.84919		67.92	15.4405		18.937	8.54251		67.925	15.532		18.958	8.52882
67.904	15.5998		18.95	9.22991		67.916	14.9431		18.958	7.84951		67.904	15.4405		18.95	8.54241		67.912	15.5323		18.962	8.52872
67.887	15.5998		18.962	9.23013		67.9	14.9434		18.966	7.84897		67.891	15.4407		18.962	8.54219		67.895	15.5319		18.97	8.52861
67.875	15.5994		18.97	9.2298		67.883	14.9436		18.979	7.84875		67.875	15.4403		18.97	8.5423		67.879	15.5319		18.983	8.5285
67.858	15.5995		18.983	9.2297		67.87	14.9431		18.991	7.84875		67.858	15.4405		18.979	8.54208		67.862	15.5316		18.991	8.5285
67.841	15.5989		18.991	9.22991		67.854	14.9431		19.004	7.848		67.841	15.4402		18.983	8.54219		67.845	15.5322		19	8.52807
67.82	15.5988		19	9.22916		67.837	14.9423		19.012	7.84789		67.82	15.4401		18.995	8.54143		67.829	15.5318		19.012	8.52775
67.804	15.5986		19.008	9.22905		67.82	14.942		19.025	7.84735		67.804	15.4398		19.008	8.54133		67.812	15.5319		19.025	8.52807
67.791	15.5988		19.016	9.22959		67.8	14.942		19.033	7.84735		67.787	15.4391		19.02	8.54197		67.791	15.5318		19.033	8.52828
67.779	15.5989		19.029	9.22916		67.783	14.9418		19.041	7.84725		67.775	15.4393		19.029	8.54197		67.775	15.5318		19.041	8.52764
67.758	15.599		19.037	9.22937		67.77	14.942		19.05	7.84746		67.754	15.4392		19.037	8.54133		67.758	15.532		19.05	8.52753
67.741	15.5989		19.05	9.22883		67.754	14.9422		19.062	7.84714		67.737	15.439		19.05	8.54122		67.741	15.5323		19.062	8.52796
67.725	15.5987		19.058	9.22916		67.737	14.9425		19.07	7.8466		67.72	15.439		19.058	8.54111		67.72	15.5319		19.07	8.52731
67.708	15.5991		19.07	9.2284		67.72	14.9425		19.083	7.84671		67.708	15.4388		19.07	8.54154		67.712	15.5322		19.083	8.52785
67.691	15.5993		19.079	9.22829		67.704	14.9434		19.091	7.84649		67.687	15.439		19.083	8.5409		67.695	15.5324		19.091	8.52753
67.675	15.5994		19.087	9.22894		67.691	14.9437		19.1	7.84638		67.67	15.4391		19.087	8.5409		67.679	15.5326		19.104	8.52721
67.658	15.5996		19.095	9.22873		67.67	14.9443		19.108	7.84649		67.654	15.4391		19.1	8.541		67.662	15.5328		19.112	8.52721
67.641	15.5992		19.104	9.2284		67.658	14.9445		19.116	7.84638		67.641	15.4395		19.108	8.54111		67.645	15.5325		19.12	8.52785
67.625	15.5994		19.116	9.22829		67.641	14.9448		19.129	7.84617		67.625	15.4396		19.12	8.54079		67.629	15.5329		19.133	8.52753
67.608	15.5996		19.129	9.2284		67.62	14.9454		19.137	7.84595		67.608	15.4399		19.129	8.54079		67.608	15.5329		19.145	8.52645
67.591	15.5998		19.145	9.22883		67.604	14.9461		19.15	7.84584		67.591	15.4397		19.141	8.54046		67.591	15.533		19.154	8.52645
67.575	15.5998		19.154	9.22797		67.591	14.9462		19.158	7.8452		67.575	15.4398		19.15	8.541		67.579	15.5333		19.162	8.52656
67.558	15.6003		19.162	9.22819		67.575	14.9465		19.17	7.84531		67.562	15.4398		19.158	8.54036		67.562	15.5335		19.17	8.52634
67.541	15.6007		19.17	9.22819		67.558	14.9469		19.175	7.84444		67.545	15.4401		19.166	8.53982		67.545	15.5342		19.179	8.52591
67.525	15.6011		19.179	9.22786		67.541	14.9473		19.183	7.84466		67.525	15.4404		19.179	8.54046		67.529	15.5341		19.191	8.5257
67.512	15.6014		19.191	9.22851		67.525	14.9477		19.195	7.84444		67.508	15.4402		19.187	8.54014		67.512	15.5346		19.2	8.52591
67.491	15.6018		19.2	9.22776		67.504	14.9483		19.204	7.84434		67.491	15.4401		19.2	8.54014		67.495	15.5346		19.212	8.52505
67.475	15.6016		19.212	9.22776		67.487	14.9481		19.216	7.84401		67.475	15.4406		19.208	8.53982		67.479	15.5349		19.225	8.52516
67.458	15.602		19.22	9.22776		67.47	14.9482		19.225	7.84369		67.458	15.4413		19.22	8.53939		67.462	15.5349		19.233	8.5244
67.441	15.6021		19.229	9.22765		67.458	14.9486		19.237	7.84293		67.437	15.4411		19.229	8.53896		67.441	15.535		19.241	8.52451
67.425	15.6022		19.241	9.22786		67.437	14.949		19.25	7.84347		67.42	15.4413		19.237	8.53917		67.425	15.5354		19.254	8.52387
67.408	15.6019		19.25	9.22732		67.42	14.9493		19.254	7.84293		67.404	15.4415		19.25	8.53939		67.412	15.5354		19.262	8.52387
67.391	15.602		19.262	9.22765		67.4	14.9497		19.266	7.84218		67.391	15.442		19.258	8.53906		67.395	15.5357		19.27	8.52322
67.37	15.6023		19.27	9.22743		67.383	14.9506		19.279	7.84175		67.37	15.442		19.27	8.53799		67.379	15.5365		19.283	8.52322
67.358	15.6022		19.283	9.22765		67.366	14.9501		19.287	7.84186		67.354	15.442		19.279	8.53842		67.362	15.5361		19.291	8.52333
67.341	15.6023		19.291	9.22732		67.35	14.9503		19.3	7.84132		67.341	15.4423		19.287	8.53777		67.341	15.5363		19.304	8.52322
67.325	15.6029		19.3	9.22711		67.337	14.9502		19.312	7.84143		67.325	15.442		19.3	8.53755		67.325	15.5367		19.312	8.52268
67.312	15.6032		19.312	9.22732		67.316	14.9503		19.32	7.84186		67.308	15.4425		19.308	8.53734		67.304	15.5371		19.32	8.52279
67.295	15.6031		19.32	9.227		67.3	14.9508		19.329	7.84078		67.287	15.4426		19.32	8.53734		67.291	15.5372		19.329	8.52203
67.275	15.6036		19.329	9.22678		67.287	14.9512		19.341	7.84089		67.27	15.4429		19.333	8.53712		67.275	15.5369		19.341	8.52203
67.258	15.6041		19.337	9.22678		67.27	14.9509		19.35	7.84013		67.258	15.443		19.341	8.53669		67.262	15.5371		19.354	8.52139
67.245	15.6044		19.345	9.22657		67.254	14.9516		19.358	7.84013		67.245	15.4434		19.354	8.53712		67.245	15.537		19.366	8.5216
67.229	15.6038		19.358	9.22678		67.241	14.9521		19.366	7.83981		67.225	15.4438		19.362	8.53691		67.229	15.5371		19.375	8.52096
67.212	15.6042		19.37	9.22603		67.225	14.9519		19.379	7.84024		67.208	15.4439		19.37	8.53691		67.212	15.5376		19.387	8.52085
67.195	15.6048		19.379	9.22603		67.208	14.9519		19.391	7.84024		67.191	15.4442		19.379	8.53626		67.191	15.5371		19.395	8.52128
67.179	15.6046		19.391	9.22582		67.191	14.9517		19.404	7.83981		67.175	15.4443		19.391	8.53669		67.179	15.5369		19.404	8.52117
67.158	15.6038		19.4	9.22603		67.175	14.9517		19.412	7.83916		67.154	15.4442		19.4	8.53605		67.166	15.5361		19.412	8.52139
67.141	15.6036		19.408	9.22614		67.158	14.952		19.425	7.83905		67.137	15.4438		19.408	8.5354		67.15	15.5359		19.425	8.52117
67.125	15.6035		19.42	9.22614		67.141	14.9519		19.433	7.83927		67.12	15.4436		19.416	8.53605		67.125	15.5357		19.433	8.52085
67.108	15.6032		19.429	9.22571		67.12	14.9514		19.445	7.83916		67.104	15.443		19.429	8.53561		67.108	15.5354		19.441	8.52052
67.091	15.603		19.437	9.22635		67.108	14.9512		19.454	7.83905		67.091	15.443		19.437	8.53497		67.095	15.536		19.454	8.52031
67.075	15.6028		19.45	9.22592		67.091	14.9512		19.462	7.83862		67.075	15.4433		19.445	8.53507		67.079	15.5356		19.462	8.52063
67.058	15.6022		19.458	9.22603		67.07	14.9512		19.47	7.83808		67.058	15.4437		19.454	8.53464		67.062	15.5349		19.475	8.52085
67.041	15.6021		19.466	9.22625		67.054	14.9507		19.479	7.83808		67.045	15.4431		19.462	8.53464		67.045	15.5346		19.483	8.52031
67.029	15.6015		19.479	9.22603		67.037	14.9503		19.491	7.83733		67.029	15.4432		19.475	8.53421		67.029	15.5347		19.491	8.5202
67.008	15.6013		19.487	9.22614		67.025	14.9503		19.5	7.83711		67.008	15.4431		19.487	8.53389		67.012	15.5342		19.5	8.52085
66.991	15.6009		19.5	9.2256		67.012	14.9504		19.508	7.83711		66.991	15.4427		19.495	8.53367		66.995	15.5341		19.512	8.52009
66.975	15.6006		19.508	9.22571		66.995	14.9502		19.516	7.83711		66.975	15.4423		19.504	8.53357		66.979	15.5336		19.52	8.51944
66.958	15.6006		19.516	9.22549		66.975	14.95		19.529	7.83636		66.958	15.4418		19.516	8.53324		66.962	15.5337		19.533	8.51955
66.941	15.6006		19.525	9.22495		66.958	14.95		19.537	7.83614		66.941	15.4417		19.525	8.53281		66.941	15.5337		19.541	8.51901
66.925	15.6004		19.537	9.22538		66.937	14.9497		19.55	7.83636		66.925	15.4413		19.533	8.53313		66.925	15.534		19.55	8.51912
66.908	15.6001		19.55	9.22528		66.92	14.9501		19.558	7.83571		66.908	15.4413		19.545	8.5326		66.908	15.5338		19.558	8.51891
66.891	15.6004		19.558	9.22474		66.904	14.9504		19.566	7.83604		66.891	15.441		19.554	8.53292		66.891	15.5335		19.57	8.51848
66.875	15.5996		19.566	9.22506		66.887	14.9503		19.579	7.83539		66.87	15.4408		19.566	8.5327		66.879	15.5331		19.583	8.51858
66.858	15.5996		19.575	9.22463		66.87	14.95		19.587	7.83561		66.858	15.4411		19.579	8.53292		66.862	15.5331		19.591	8.51815
66.841	15.5994		19.587	9.22431		66.854	14.9504		19.6	7.83539		66.841	15.4405		19.587	8.53303		66.845	15.5333		19.6	8.51837
66.825	15.5994		19.6	9.22431		66.837	14.9506		19.608	7.83474		66.825	15.4406		19.595	8.53249		66.829	15.5333		19.608	8.51772
66.808	15.5995		19.612	9.22398		66.825	14.9509		19.616	7.83496		66.808	15.4407		19.604	8.5326		66.812	15.5337		19.616	8.51783
66.795	15.5992		19.62	9.22387		66.808	14.9516		19.625	7.8342		66.795	15.4406		19.616	8.53227		66.795	15.5337		19.629	8.51815
66.783	15.5994		19.629	9.22409		66.791	14.9516		19.633	7.83366		66.775	15.4407		19.625	8.53206		66.779	15.5336		19.641	8.5175
66.762	15.5995		19.641	9.22409		66.775	14.9521		19.641	7.83345		66.758	15.4416		19.637	8.53163		66.762	15.5339		19.65	8.51761
66.745	15.5995		19.65	9.22377		66.758	14.9523		19.654	7.83291		66.741	15.4414		19.645	8.53141		66.741	15.5341		19.662	8.51707
66.729	15.5992		19.658	9.22334		66.741	14.9529		19.666	7.83323		66.725	15.4412		19.658	8.53173		66.729	15.5339		19.67	8.51653
66.712	15.5995		19.666	9.22377		66.725	14.9533		19.675	7.83312		66.708	15.4407		19.666	8.5313		66.712	15.5341		19.679	8.51621
66.7	15.5994		19.679	9.22301		66.708	14.9533		19.687	7.83312		66.691	15.4414		19.679	8.53141		66.695	15.534		19.691	8.51643
66.679	15.5996		19.687	9.22323		66.687	14.9536		19.695	7.83237		66.679	15.4414		19.687	8.53098		66.679	15.5339		19.704	8.51653
66.662	15.5996		19.7	9.22312		66.675	14.9537		19.708	7.83259		66.662	15.4418		19.7	8.53055		66.666	15.5337		19.712	8.51632
66.641	15.6		19.712	9.22355		66.658	14.9544		19.72	7.83269		66.645	15.4417		19.708	8.53087		66.65	15.5342		19.72	8.51686
66.625	15.5997		19.72	9.22355		66.641	14.9544		19.729	7.83226		66.625	15.4416		19.72	8.53109		66.633	15.5337		19.729	8.51632
66.612	15.5998		19.733	9.22344		66.625	14.9547		19.737	7.83237		66.608	15.442		19.733	8.5313		66.612	15.5339		19.741	8.51697
66.595	15.6002		19.741	9.22398		66.608	14.9548		19.75	7.8328		66.591	15.4426		19.737	8.53163		66.6	15.5341		19.754	8.51718
66.579	15.6006		19.75	9.22398		66.591	14.955		19.762	7.8328		66.575	15.4427		19.75	8.53098		66.579	15.5346		19.762	8.51664
66.562	15.6006		19.758	9.22463		66.575	14.9552		19.77	7.83302		66.558	15.4426		19.758	8.53163		66.562	15.5343		19.77	8.51761
66.541	15.601		19.77	9.22506		66.558	14.9558		19.779	7.83312		66.541	15.443		19.766	8.5313		66.545	15.5345		19.783	8.51761
66.525	15.6007		19.783	9.2242		66.541	14.956		19.787	7.83302		66.525	15.4434		19.775	8.53152		66.529	15.535		19.791	8.5175
66.508	15.6009		19.791	9.22528		66.525	14.9561		19.8	7.8328		66.508	15.4437		19.787	8.53195		66.512	15.535		19.804	8.5175
66.491	15.6011		19.804	9.22485		66.508	14.9563		19.808	7.83334		66.491	15.4441		19.795	8.53216		66.495	15.5351		19.812	8.51794
66.475	15.6015		19.812	9.22506		66.491	14.9566		19.816	7.83356		66.47	15.4446		19.808	8.53206		66.475	15.5357		19.82	8.51729
66.458	15.6017		19.82	9.22549		66.475	14.9571		19.825	7.83334		66.454	15.445		19.82	8.53173		66.458	15.5359		19.833	8.51772
66.441	15.6017		19.829	9.22485		66.458	14.9575		19.837	7.8342		66.437	15.4455		19.829	8.53184		66.441	15.5363		19.841	8.5174
66.429	15.6019		19.841	9.22528		66.441	14.9582		19.845	7.83485		66.425	15.446		19.841	8.53206		66.425	15.5365		19.85	8.51729
66.412	15.6016		19.85	9.22517		66.42	14.9583		19.858	7.83453		66.408	15.446		19.85	8.53206		66.408	15.5361		19.862	8.51804
66.395	15.6018		19.862	9.22582		66.404	14.9587		19.87	7.83485		66.391	15.4458		19.862	8.53216		66.395	15.5363		19.87	8.51826
66.379	15.6017		19.87	9.22582		66.391	14.9588		19.879	7.83399		66.375	15.4462		19.87	8.53292		66.383	15.5366		19.879	8.5175
66.362	15.602		19.879	9.22582		66.379	14.9595		19.891	7.83409		66.358	15.4466		19.883	8.5327		66.366	15.5369		19.891	8.51783
66.345	15.6019		19.887	9.22614		66.362	14.9599		19.9	7.83453		66.341	15.4468		19.891	8.5326		66.35	15.5372		19.9	8.51826
66.329	15.6023		19.9	9.22646		66.345	14.9603		19.908	7.83442		66.325	15.447		19.9	8.5327		66.333	15.5369		19.912	8.51815
66.312	15.6024		19.908	9.22635		66.329	14.9607		19.916	7.83453		66.308	15.4475		19.908	8.53313		66.316	15.5371		19.925	8.51783
66.295	15.6028		19.92	9.22635		66.312	14.9606		19.929	7.83377		66.291	15.448		19.92	8.53303		66.295	15.5376		19.933	8.5188
66.279	15.603		19.929	9.22635		66.295	14.9614		19.941	7.83399		66.279	15.4481		19.929	8.53292		66.279	15.5376		19.941	8.51858
66.262	15.6034		19.937	9.22668		66.279	14.9621		19.945	7.83388		66.258	15.4477		19.937	8.53292		66.266	15.5375		19.95	8.51848
66.241	15.6034		19.95	9.22625		66.258	14.9625		19.954	7.83366		66.241	15.4483		19.945	8.53346		66.245	15.5381		19.962	8.51837
66.225	15.6033		19.958	9.22646		66.241	14.9625		19.962	7.83345		66.225	15.4483		19.954	8.53346		66.233	15.5379		19.97	8.51815
66.204	15.6039		19.97	9.22711		66.225	14.962		19.975	7.83334		66.212	15.4486		19.962	8.53292		66.212	15.5376		19.983	8.51837
66.187	15.6043		19.979	9.22689		66.208	14.9626		19.983	7.83269		66.191	15.4484		19.975	8.5327		66.191	15.5381		19.995	8.51794
66.17	15.6043		19.987	9.22678		66.191	14.9631		19.995	7.83312		66.175	15.4485		19.983	8.5327		66.179	15.5384		20.004	8.51837
66.158	15.6046		19.995	9.22743		66.175	14.9631		20.008	7.83269		66.158	15.4483		19.995	8.53281		66.166	15.5381		20.012	8.51772
66.141	15.6041		20.008	9.22732		66.162	14.9632		20.016	7.83291		66.145	15.4482		20.008	8.53303		66.15	15.538		20.025	8.5174
66.125	15.6035		20.02	9.22754		66.141	14.9634		20.029	7.83248		66.129	15.448		20.02	8.53303		66.133	15.5379		20.033	8.5175
66.108	15.603		20.033	9.22722		66.125	14.9633		20.037	7.83205		66.108	15.4481		20.029	8.5327		66.116	15.538		20.041	8.51772
66.095	15.6031		20.041	9.22743		66.108	14.9632		20.045	7.83205		66.091	15.4482		20.037	8.5326		66.1	15.5378		20.054	8.51837
66.079	15.6025		20.05	9.22765		66.091	14.9626		20.058	7.83205		66.075	15.4479		20.05	8.53292		66.083	15.5378		20.058	8.51772
66.062	15.6025		20.058	9.22722		66.075	14.9626		20.066	7.83216		66.058	15.4476		20.058	8.53303		66.066	15.5379		20.07	8.5175
66.045	15.6024		20.066	9.22722		66.058	14.9622		20.079	7.83216		66.041	15.4476		20.07	8.53249		66.05	15.5367		20.079	8.51794
66.029	15.6017		20.075	9.22765		66.041	14.962		20.087	7.83162		66.029	15.4474		20.079	8.53281		66.033	15.5365		20.091	8.5175
66.012	15.6013		20.087	9.22765		66.025	14.962		20.1	7.83151		66.008	15.4468		20.091	8.53227		66.016	15.5366		20.1	8.51729
65.991	15.6015		20.1	9.22786		66.008	14.9618		20.108	7.83108		65.991	15.4475		20.1	8.53249		66	15.5365		20.112	8.5175
65.975	15.6015		20.108	9.22754		65.987	14.9619		20.12	7.83129		65.975	15.4467		20.108	8.53206		65.983	15.5368		20.125	8.5174
65.962	15.601		20.12	9.22754		65.97	14.9619		20.129	7.83151		65.962	15.4467		20.12	8.53206		65.966	15.5366		20.129	8.5174
65.945	15.6007		20.133	9.22711		65.958	14.9618		20.141	7.83151		65.945	15.4469		20.129	8.53173		65.95	15.5361		20.141	8.51686
65.929	15.6007		20.141	9.22732		65.945	14.962		20.15	7.83108		65.929	15.4461		20.137	8.53216		65.929	15.5364		20.15	8.51643
65.912	15.6006		20.154	9.22765		65.929	14.9619		20.158	7.83118		65.912	15.4464		20.15	8.5313		65.916	15.5364		20.158	8.51653
65.895	15.6004		20.162	9.22668		65.908	14.9624		20.17	7.83129		65.895	15.446		20.158	8.53206		65.9	15.5361		20.166	8.51632
65.879	15.6002		20.17	9.227		65.891	14.9624		20.179	7.83129		65.879	15.4464		20.17	8.53195		65.883	15.536		20.175	8.51632
65.862	15.6		20.183	9.22722		65.875	14.9625		20.191	7.83032		65.862	15.4462		20.179	8.53173		65.866	15.536		20.191	8.51546
65.845	15.5997		20.187	9.22711		65.862	14.9627		20.2	7.83		65.845	15.4466		20.187	8.53195		65.85	15.5359		20.2	8.5161
65.829	15.6001		20.195	9.22657		65.845	14.9631		20.208	7.83075		65.829	15.4464		20.195	8.53141		65.833	15.5358		20.204	8.51567
65.812	15.6		20.208	9.22635		65.829	14.9631		20.22	7.83021		65.812	15.446		20.208	8.53184		65.816	15.5357		20.216	8.51567
65.795	15.6001		20.22	9.22678		65.812	14.9636		20.229	7.82989		65.795	15.4465		20.212	8.5313		65.795	15.5359		20.229	8.51578
65.783	15.6002		20.229	9.22689		65.791	14.9638		20.241	7.82978		65.779	15.4461		20.225	8.53066		65.783	15.5363		20.241	8.51503
65.762	15.6		20.237	9.22732		65.779	14.9641		20.25	7.82978		65.762	15.4466		20.237	8.53141		65.766	15.5363		20.25	8.51524
65.745	15.5998		20.25	9.22722		65.762	14.9645		20.258	7.82935		65.75	15.4471		20.25	8.53087		65.75	15.5361		20.262	8.51535
65.729	15.6003		20.262	9.22678		65.745	14.9649		20.266	7.83		65.729	15.4466		20.262	8.53109		65.729	15.5355		20.27	8.51546
65.712	15.6004		20.27	9.22711		65.729	14.9649		20.279	7.82925		65.712	15.4465		20.27	8.53055		65.712	15.5353		20.279	8.51513
65.695	15.6002		20.279	9.227		65.712	14.9653		20.291	7.82903		65.695	15.4462		20.275	8.53066		65.7	15.5354		20.291	8.51481
65.679	15.6		20.287	9.22678		65.691	14.9655		20.3	7.82892		65.675	15.4462		20.287	8.5312		65.683	15.5353		20.304	8.51535
65.662	15.6004		20.295	9.22689		65.675	14.9661		20.308	7.82881		65.662	15.4461		20.295	8.53076		65.666	15.5358		20.312	8.51524
65.645	15.6002		20.308	9.22689		65.658	14.9668		20.316	7.82871		65.645	15.446		20.308	8.53055		65.65	15.536		20.32	8.51513
65.629	15.6007		20.32	9.22711		65.641	14.967		20.325	7.82795		65.629	15.4458		20.316	8.53022		65.633	15.5359		20.329	8.51524
65.612	15.6004		20.329	9.22646		65.625	14.9675		20.333	7.82763		65.612	15.4459		20.325	8.53022		65.616	15.5367		20.341	8.5147
65.595	15.6006		20.337	9.22678		65.612	14.9682		20.345	7.82763		65.591	15.4465		20.337	8.53022		65.6	15.5367		20.35	8.51416
65.579	15.6009		20.345	9.22668		65.591	14.9682		20.358	7.82741		65.575	15.4467		20.35	8.53033		65.579	15.5367		20.354	8.51438
65.558	15.6009		20.354	9.22635		65.575	14.9681		20.37	7.82741		65.558	15.447		20.358	8.52969		65.566	15.5366		20.366	8.51438
65.541	15.6009		20.366	9.22635		65.554	14.9685		20.379	7.82687		65.541	15.4471		20.37	8.53001		65.554	15.537		20.375	8.51492
65.529	15.6013		20.375	9.22657		65.541	14.9687		20.387	7.82666		65.525	15.4472		20.375	8.52958		65.533	15.5373		20.387	8.51416
65.512	15.6011		20.387	9.22711		65.525	14.9687		20.395	7.82655		65.512	15.448		20.383	8.53001		65.512	15.5372		20.395	8.51459
65.495	15.6011		20.395	9.22668		65.508	14.9682		20.404	7.82601		65.495	15.4474		20.395	8.52958		65.495	15.5372		20.404	8.51449
65.479	15.6014		20.404	9.22625		65.491	14.9686		20.412	7.82558		65.483	15.4475		20.404	8.5299		65.483	15.5369		20.416	8.51427
65.462	15.6017		20.416	9.22646		65.475	14.9694		20.42	7.8259		65.466	15.4473		20.416	8.53012		65.466	15.5375		20.429	8.51427
65.45	15.6017		20.425	9.22603		65.462	14.9695		20.433	7.82472		65.45	15.448		20.425	8.52969		65.45	15.538		20.437	8.5133
65.433	15.6023		20.433	9.22635		65.445	14.9699		20.445	7.82526		65.429	15.448		20.437	8.53001		65.433	15.5382		20.45	8.51362
65.412	15.6023		20.45	9.22646		65.425	14.9703		20.458	7.82482		65.412	15.4477		20.445	8.52947		65.416	15.5388		20.454	8.51362
65.395	15.6027		20.458	9.22592		65.408	14.9704		20.466	7.82439		65.4	15.4483		20.454	8.52925		65.395	15.5389		20.466	8.51287
65.379	15.6023		20.47	9.22592		65.391	14.9704		20.475	7.82472		65.383	15.4485		20.466	8.52979		65.379	15.5386		20.479	8.51319
65.362	15.6025		20.479	9.22582		65.375	14.9707		20.483	7.82407		65.366	15.4484		20.475	8.52936		65.366	15.5387		20.487	8.51287
65.345	15.6028		20.487	9.22592		65.358	14.9709		20.491	7.82386		65.35	15.4487		20.487	8.52947		65.35	15.5395		20.495	8.51265
65.329	15.6027		20.495	9.22528		65.341	14.9714		20.504	7.82364		65.329	15.4486		20.5	8.52947		65.333	15.5397		20.504	8.51298
65.312	15.6028		20.504	9.22517		65.325	14.9719		20.516	7.82332		65.312	15.4488		20.508	8.52958		65.312	15.5396		20.512	8.51287
65.295	15.6029		20.512	9.22528		65.312	14.9721		20.525	7.82375		65.295	15.4495		20.516	8.52915		65.295	15.54		20.525	8.51276
65.279	15.6028		20.529	9.22538		65.295	14.9726		20.533	7.82321		65.279	15.4498		20.525	8.52936		65.279	15.5401		20.537	8.51298
65.262	15.603		20.541	9.2256		65.279	14.9731		20.541	7.82321		65.262	15.45		20.533	8.52947		65.262	15.5402		20.55	8.51276
65.245	15.6032		20.55	9.22549		65.258	14.9731		20.554	7.82342		65.245	15.4509		20.545	8.52893		65.245	15.5408		20.562	8.51352
65.229	15.6031		20.558	9.22463		65.241	14.9735		20.566	7.82289		65.229	15.4508		20.558	8.52872		65.229	15.5409		20.57	8.5133
65.212	15.6032		20.57	9.22485		65.225	14.9738		20.575	7.82267		65.212	15.451		20.57	8.52915		65.212	15.541		20.579	8.51309
65.195	15.6038		20.575	9.22517		65.208	14.9739		20.583	7.82224		65.195	15.4516		20.579	8.52915		65.195	15.541		20.591	8.51309
65.179	15.6045		20.583	9.22485		65.191	14.9741		20.595	7.82267		65.179	15.4515		20.583	8.52882		65.179	15.5419		20.6	8.51244
65.162	15.6044		20.595	9.22474		65.175	14.9742		20.608	7.82245		65.162	15.4517		20.591	8.52861		65.166	15.5414		20.612	8.51265
65.145	15.6047		20.604	9.22485		65.158	14.9745		20.616	7.82235		65.15	15.452		20.604	8.52839		65.15	15.5421		20.625	8.5119
65.129	15.6046		20.616	9.22463		65.141	14.9745		20.625	7.82256		65.129	15.452		20.616	8.52882		65.129	15.5424		20.633	8.51244
65.108	15.6046		20.629	9.2242		65.125	14.9745		20.633	7.82202		65.112	15.4525		20.625	8.52947		65.112	15.542		20.641	8.51233
65.091	15.6047		20.637	9.2242		65.108	14.9748		20.641	7.82181		65.095	15.4527		20.637	8.52861		65.1	15.5423		20.654	8.51158
65.079	15.6045		20.65	9.22441		65.095	14.9743		20.654	7.82138		65.079	15.4525		20.645	8.52818		65.087	15.5425		20.662	8.51168
65.062	15.6037		20.658	9.2242		65.079	14.974		20.666	7.82181		65.066	15.4522		20.654	8.52839		65.07	15.5421		20.67	8.51179
65.045	15.6035		20.67	9.22366		65.062	14.9739		20.679	7.8217		65.05	15.4523		20.666	8.52828		65.054	15.5414		20.679	8.51136
65.029	15.6031		20.675	9.2242		65.045	14.9729		20.687	7.82116		65.033	15.4517		20.679	8.52818		65.037	15.5418		20.687	8.51168
65.012	15.603		20.687	9.22409		65.029	14.9728		20.7	7.82095		65.016	15.4513		20.687	8.52775		65.016	15.5416		20.7	8.51114
64.995	15.6028		20.695	9.22409		65.012	14.9724		20.712	7.82019		65	15.451		20.695	8.52807		65	15.5413		20.712	8.51233
64.979	15.6022		20.712	9.22366		64.995	14.9714		20.72	7.82041		64.979	15.4512		20.708	8.5271		64.983	15.5413		20.72	8.51179
64.962	15.6017		20.72	9.2242		64.975	14.9716		20.729	7.82051		64.962	15.4514		20.716	8.52721		64.966	15.5412		20.729	8.51147
64.945	15.6011		20.729	9.22431		64.958	14.9712		20.737	7.82008		64.945	15.4512		20.729	8.52731		64.95	15.5412		20.737	8.51125
64.929	15.6015		20.737	9.22409		64.945	14.9713		20.75	7.82008		64.929	15.4507		20.737	8.52699		64.933	15.5413		20.75	8.51114
64.912	15.601		20.75	9.22366		64.929	14.9709		20.758	7.81933		64.912	15.4506		20.745	8.52645		64.916	15.5409		20.758	8.51136
64.895	15.6007		20.758	9.22377		64.908	14.9708		20.77	7.81954		64.9	15.4503		20.758	8.52613		64.895	15.5408		20.766	8.51061
64.879	15.6006		20.77	9.22387		64.891	14.9707		20.779	7.81944		64.883	15.4501		20.77	8.52591		64.879	15.5409		20.779	8.51093
64.862	15.6006		20.779	9.22398		64.875	14.971		20.787	7.8189		64.866	15.45		20.779	8.52537		64.862	15.541		20.791	8.51061
64.845	15.6002		20.791	9.22366		64.862	14.9711		20.795	7.81868		64.845	15.4503		20.791	8.52537		64.841	15.5402		20.8	8.51028
64.829	15.6003		20.8	9.22355		64.845	14.9713		20.804	7.81846		64.829	15.4499		20.8	8.52483		64.829	15.5406		20.808	8.51007
64.808	15.6002		20.808	9.22258		64.829	14.9714		20.812	7.81825		64.812	15.4498		20.808	8.52451		64.812	15.5405		20.816	8.50996
64.791	15.5995		20.816	9.22258		64.812	14.9715		20.825	7.81868		64.795	15.4498		20.816	8.52462		64.795	15.5401		20.825	8.50974
64.779	15.5997		20.825	9.22312		64.795	14.9718		20.833	7.81836		64.779	15.4494		20.825	8.52376		64.783	15.54		20.833	8.50964
64.762	15.5998		20.833	9.22237		64.779	14.9718		20.845	7.81793		64.762	15.4498		20.833	8.52365		64.766	15.5397		20.845	8.50931
64.741	15.6		20.841	9.22269		64.762	14.9719		20.854	7.81846		64.75	15.4496		20.841	8.52354		64.745	15.5396		20.858	8.50931
64.729	15.5995		20.854	9.22204		64.741	14.9715		20.866	7.81803		64.733	15.4497		20.85	8.52354		64.733	15.5397		20.866	8.50845
64.712	15.5997		20.862	9.22172		64.725	14.9715		20.875	7.81803		64.712	15.4498		20.862	8.52376		64.716	15.5392		20.879	8.5092
64.695	15.5996		20.87	9.22172		64.708	14.9721		20.887	7.81728		64.695	15.4491		20.87	8.52354		64.695	15.539		20.887	8.50845
64.679	15.6		20.879	9.2214		64.691	14.9727		20.895	7.81642		64.679	15.4493		20.875	8.5229		64.679	15.539		20.895	8.50877
64.662	15.5995		20.891	9.22172		64.679	14.9728		20.908	7.81642		64.662	15.4494		20.887	8.5229		64.666	15.539		20.908	8.50823
64.645	15.5996		20.904	9.22161		64.662	14.9741		20.916	7.81663		64.65	15.4495		20.904	8.523		64.645	15.5392		20.916	8.50802
64.633	15.5993		20.916	9.2214		64.645	14.974		20.92	7.81599		64.633	15.4503		20.912	8.52268		64.629	15.5393		20.925	8.50791
64.616	15.5997		20.929	9.22118		64.629	14.9741		20.933	7.81599		64.612	15.4499		20.92	8.52246		64.616	15.5396		20.937	8.50791
64.595	15.6		20.941	9.22107		64.616	14.9743		20.945	7.81599		64.595	15.4505		20.929	8.52257		64.6	15.5396		20.95	8.50802
64.579	15.5995		20.95	9.22107		64.6	14.9745		20.954	7.81599		64.579	15.4507		20.941	8.52236		64.587	15.5402		20.958	8.5078
64.566	15.6		20.958	9.22064		64.579	14.9753		20.962	7.81545		64.562	15.4508		20.954	8.52192		64.57	15.5402		20.97	8.50716
64.55	15.6		20.966	9.22032		64.562	14.9753		20.975	7.81577		64.545	15.4506		20.966	8.52203		64.554	15.5405		20.979	8.50705
64.533	15.6001		20.975	9.22086		64.545	14.9756		20.983	7.81534		64.529	15.4513		20.975	8.52182		64.537	15.5405		20.987	8.50716
64.516	15.6002		20.987	9.22075		64.529	14.9763		20.991	7.81599		64.512	15.4512		20.987	8.52214		64.516	15.5407		21	8.50694
64.5	15.6007		20.995	9.22064		64.512	14.9767		21	7.81566		64.495	15.4511		20.995	8.52171		64.5	15.5404		21.008	8.50727
64.479	15.6008		21.004	9.22064		64.495	14.977		21.008	7.81545		64.479	15.4516		21	8.52149		64.483	15.5409		21.02	8.50683
64.462	15.6008		21.016	9.22021		64.479	14.9782		21.02	7.81523		64.466	15.4514		21.012	8.52192		64.47	15.541		21.029	8.50651
64.445	15.6009		21.025	9.22021		64.462	14.9783		21.033	7.81523		64.445	15.4516		21.025	8.52117		64.45	15.5409		21.041	8.50662
64.425	15.6011		21.037	9.2201		64.441	14.9787		21.041	7.81491		64.429	15.4513		21.033	8.52117		64.433	15.5413		21.05	8.50619
64.412	15.6014		21.05	9.2201		64.425	14.9797		21.054	7.8148		64.416	15.4515		21.045	8.52096		64.416	15.5411		21.058	8.50651
64.395	15.6015		21.058	9.22043		64.408	14.9802		21.066	7.8148		64.395	15.4516		21.058	8.52042		64.4	15.5411		21.066	8.50608
64.379	15.6015		21.07	9.21999		64.391	14.9805		21.075	7.81491		64.379	15.4524		21.066	8.52063		64.383	15.5415		21.075	8.50597
64.362	15.6015		21.079	9.21978		64.375	14.9813		21.083	7.81491		64.362	15.4524		21.075	8.5202		64.366	15.5423		21.083	8.50576
64.345	15.6017		21.087	9.21956		64.358	14.9822		21.095	7.81383		64.35	15.4524		21.083	8.52074		64.35	15.5424		21.095	8.50511
64.329	15.602		21.1	9.21967		64.345	14.9824		21.104	7.81372		64.333	15.4528		21.095	8.51966		64.333	15.5425		21.108	8.50532
64.312	15.6022		21.108	9.21924		64.329	14.9831		21.116	7.81286		64.312	15.4529		21.104	8.51955		64.316	15.5423		21.116	8.505
64.295	15.6022		21.12	9.21913		64.308	14.9832		21.125	7.81275		64.295	15.4531		21.116	8.51923		64.3	15.5427		21.129	8.50489
64.279	15.6024		21.129	9.21967		64.291	14.9835		21.133	7.81254		64.279	15.4533		21.125	8.51912		64.283	15.5426		21.137	8.50435
64.258	15.6021		21.137	9.21892		64.275	14.984		21.141	7.812		64.262	15.4536		21.133	8.51901		64.262	15.543		21.15	8.50479
64.241	15.6024		21.145	9.21902		64.258	14.9846		21.154	7.81146		64.245	15.4537		21.145	8.51891		64.245	15.5432		21.158	8.50489
64.229	15.6025		21.158	9.21913		64.245	14.9851		21.162	7.81124		64.229	15.4538		21.154	8.51848		64.233	15.5434		21.166	8.50468
64.216	15.6025		21.166	9.21859		64.229	14.9852		21.175	7.8107		64.212	15.4535		21.162	8.51858		64.216	15.5438		21.175	8.50468
64.204	15.6027		21.175	9.21859		64.212	14.9857		21.187	7.81027		64.195	15.4536		21.17	8.5188		64.204	15.5441		21.183	8.505
64.183	15.6032		21.187	9.21848		64.195	14.9861		21.195	7.81081		64.179	15.4537		21.183	8.51837		64.187	15.544		21.195	8.50414
64.166	15.603		21.195	9.21773		64.179	14.9861		21.204	7.81038		64.162	15.4536		21.195	8.51837		64.17	15.5442		21.208	8.50414
64.15	15.6032		21.208	9.21805		64.162	14.9862		21.216	7.81027		64.15	15.4541		21.208	8.51783		64.154	15.5441		21.216	8.50403
64.133	15.603		21.216	9.21795		64.15	14.9865		21.225	7.81038		64.129	15.454		21.22	8.51815		64.137	15.5445		21.229	8.50468
64.116	15.6032		21.225	9.21805		64.133	14.9866		21.237	7.80984		64.116	15.4542		21.233	8.51858		64.116	15.5452		21.237	8.50468
64.1	15.6041		21.233	9.21795		64.112	14.9868		21.245	7.80995		64.1	15.4551		21.241	8.5188		64.1	15.5457		21.245	8.50457
64.083	15.6042		21.245	9.21773		64.1	14.9868		21.254	7.81016		64.083	15.4551		21.25	8.51869		64.087	15.5456		21.258	8.50446
64.066	15.6035		21.254	9.21795		64.079	14.9867		21.262	7.81027		64.066	15.4551		21.258	8.51869		64.066	15.5459		21.266	8.50414
64.045	15.6041		21.266	9.21838		64.062	14.9868		21.275	7.81049		64.045	15.4549		21.266	8.51955		64.05	15.5462		21.275	8.50457
64.029	15.6038		21.27	9.21805		64.045	14.9865		21.287	7.81049		64.033	15.4541		21.275	8.51966		64.033	15.5462		21.287	8.50479
64.012	15.6034		21.283	9.21816		64.029	14.9868		21.295	7.8106		64.012	15.4545		21.283	8.51934		64.016	15.5458		21.295	8.50511
63.995	15.603		21.291	9.2187		64.012	14.9866		21.304	7.81146		63.995	15.4545		21.291	8.51988		64	15.5455		21.304	8.50468
63.979	15.6025		21.304	9.2187		63.995	14.9859		21.316	7.81092		63.979	15.4547		21.304	8.51966		63.983	15.5453		21.316	8.50532
63.962	15.6023		21.316	9.21902		63.979	14.986		21.325	7.81135		63.958	15.4545		21.312	8.5202		63.966	15.5449		21.325	8.50532
63.945	15.6018		21.325	9.21892		63.962	14.9855		21.337	7.81157		63.95	15.4542		21.325	8.52042		63.95	15.5449		21.333	8.50554
63.929	15.6017		21.337	9.21881		63.945	14.985		21.345	7.81114		63.933	15.4537		21.337	8.52063		63.937	15.5443		21.345	8.505
63.912	15.6016		21.341	9.21924		63.925	14.9845		21.354	7.81114		63.916	15.4537		21.35	8.52031		63.92	15.5448		21.358	8.50554
63.895	15.6009		21.354	9.21946		63.908	14.9843		21.362	7.81114		63.9	15.4537		21.358	8.52031		63.9	15.5441		21.366	8.50565
63.879	15.6006		21.366	9.21967		63.891	14.9841		21.37	7.81135		63.883	15.4535		21.362	8.52106		63.883	15.5443		21.375	8.50565
63.862	15.6013		21.379	9.21989		63.875	14.9839		21.379	7.81146		63.862	15.4537		21.37	8.52096		63.866	15.5437		21.383	8.50586
63.845	15.6007		21.387	9.21999		63.858	14.9843		21.391	7.812		63.845	15.4537		21.383	8.52074		63.85	15.5438		21.395	8.50543
63.829	15.6005		21.4	9.22021		63.841	14.984		21.404	7.81211		63.829	15.4535		21.395	8.52117		63.833	15.5437		21.408	8.50597
63.812	15.6		21.412	9.22032		63.825	14.9838		21.412	7.81157		63.812	15.4536		21.404	8.5216		63.812	15.5438		21.416	8.50597
63.791	15.6001		21.42	9.22053		63.808	14.9838		21.425	7.812		63.795	15.4534		21.416	8.52139		63.795	15.5438		21.429	8.50597
63.779	15.5997		21.429	9.22032		63.791	14.9834		21.429	7.812		63.779	15.4531		21.429	8.52171		63.783	15.5436		21.437	8.50576
63.766	15.5993		21.437	9.22043		63.775	14.9835		21.441	7.81178		63.762	15.4529		21.437	8.5216		63.766	15.5434		21.445	8.50576
63.75	15.5995		21.441	9.22021		63.758	14.9838		21.45	7.81178		63.75	15.4528		21.445	8.5216		63.754	15.5433		21.454	8.50532
63.729	15.5997		21.454	9.22064		63.741	14.9842		21.458	7.81146		63.733	15.4528		21.454	8.52128		63.737	15.543		21.466	8.50554
63.716	15.5998		21.466	9.22021		63.729	14.9838		21.47	7.81146		63.716	15.4526		21.462	8.52117		63.72	15.5435		21.479	8.50532
63.695	15.6		21.475	9.21978		63.712	14.9839		21.483	7.81157		63.7	15.4529		21.475	8.52139		63.704	15.5436		21.487	8.50522
63.679	15.5995		21.487	9.22064		63.695	14.9836		21.491	7.81135		63.683	15.4525		21.483	8.52106		63.687	15.5437		21.495	8.50543
63.662	15.5994		21.495	9.22107		63.675	14.9837		21.5	7.81081		63.666	15.4531		21.495	8.52106		63.67	15.5433		21.508	8.50543
63.65	15.6		21.504	9.22096		63.662	14.9837		21.508	7.81081		63.65	15.4531		21.504	8.52074		63.65	15.5437		21.516	8.50565
63.629	15.6003		21.516	9.22107		63.641	14.9842		21.52	7.8107		63.633	15.453		21.512	8.52085		63.633	15.5436		21.525	8.50489
63.612	15.6003		21.529	9.22118		63.625	14.9841		21.533	7.81027		63.616	15.4537		21.52	8.52063		63.616	15.544		21.537	8.50468
63.595	15.6004		21.537	9.22107		63.612	14.9843		21.545	7.81006		63.595	15.4537		21.533	8.5202		63.6	15.5437		21.545	8.505
63.583	15.5998		21.545	9.2214		63.595	14.9843		21.558	7.80963		63.579	15.4539		21.541	8.52031		63.583	15.5435		21.558	8.50468
63.566	15.6002		21.554	9.22118		63.579	14.9845		21.566	7.80963		63.562	15.4539		21.554	8.5202		63.566	15.544		21.566	8.50446
63.55	15.6		21.566	9.2214		63.562	14.9846		21.575	7.80952		63.55	15.4541		21.566	8.51966		63.55	15.5447		21.575	8.50468
63.533	15.6001		21.575	9.22107		63.545	14.9846		21.587	7.80919		63.533	15.4545		21.575	8.51977		63.533	15.545		21.587	8.50468
63.516	15.6003		21.583	9.22107		63.525	14.9845		21.595	7.80898		63.516	15.4551		21.583	8.51934		63.512	15.5453		21.595	8.50446
63.5	15.6003		21.591	9.22064		63.508	14.9849		21.608	7.80876		63.5	15.4552		21.595	8.51966		63.495	15.5448		21.604	8.50425
63.483	15.6003		21.604	9.22118		63.491	14.9842		21.612	7.80855		63.483	15.4554		21.604	8.51977		63.479	15.5451		21.616	8.50446
63.462	15.6005		21.612	9.22075		63.475	14.9846		21.625	7.80866		63.466	15.4558		21.616	8.51998		63.462	15.5452		21.625	8.50446
63.445	15.601		21.62	9.22075		63.462	14.9848		21.637	7.80833		63.445	15.4557		21.625	8.51955		63.45	15.5458		21.637	8.50425
63.429	15.6009		21.633	9.22107		63.441	14.9847		21.645	7.80779		63.429	15.4558		21.633	8.51923		63.433	15.5456		21.645	8.50403
63.412	15.6011		21.645	9.22021		63.425	14.985		21.658	7.80758		63.412	15.456		21.641	8.5188		63.416	15.5464		21.658	8.50349
63.4	15.6017		21.654	9.22107		63.408	14.9847		21.666	7.80779		63.395	15.4559		21.654	8.51912		63.4	15.5467		21.67	8.50403
63.383	15.6015		21.666	9.22086		63.391	14.9852		21.675	7.80736		63.379	15.4565		21.666	8.51944		63.383	15.5471		21.679	8.50349
63.366	15.6019		21.675	9.22075		63.375	14.9854		21.687	7.80747		63.362	15.4568		21.679	8.51901		63.366	15.5475		21.687	8.50338
63.35	15.6019		21.683	9.2201		63.362	14.9856		21.695	7.80661		63.345	15.457		21.683	8.5188		63.354	15.5471		21.695	8.50349
63.333	15.602		21.691	9.21989		63.345	14.9864		21.704	7.80618		63.329	15.4569		21.691	8.51901		63.337	15.5474		21.708	8.50295
63.312	15.6022		21.7	9.22021		63.329	14.986		21.716	7.80618		63.312	15.4573		21.7	8.51848		63.316	15.5473		21.72	8.50328
63.3	15.6024		21.708	9.21999		63.312	14.9856		21.725	7.80628		63.295	15.4576		21.712	8.51869		63.3	15.5475		21.729	8.50285
63.283	15.6024		21.72	9.2201		63.3	14.9857		21.733	7.80542		63.283	15.4577		21.72	8.51826		63.283	15.548		21.741	8.50317
63.262	15.6024		21.733	9.22075		63.283	14.9863		21.741	7.80553		63.266	15.4582		21.733	8.51794		63.266	15.5478		21.75	8.50263
63.245	15.6028		21.741	9.22043		63.266	14.9868		21.75	7.80585		63.245	15.4585		21.741	8.51815		63.245	15.5476		21.758	8.50285
63.229	15.603		21.75	9.22075		63.245	14.9869		21.758	7.80553		63.233	15.4586		21.754	8.51794		63.233	15.5476		21.766	8.50231
63.212	15.603		21.762	9.22043		63.229	14.9874		21.766	7.80532		63.216	15.4591		21.762	8.51772		63.22	15.5482		21.775	8.5022
63.2	15.6032		21.77	9.22043		63.212	14.9874		21.779	7.8051		63.2	15.4591		21.77	8.51772		63.204	15.5485		21.787	8.50198
63.183	15.6035		21.783	9.22064		63.195	14.9877		21.791	7.80499		63.183	15.4592		21.779	8.5174		63.183	15.5488		21.8	8.50231
63.166	15.6034		21.795	9.22043		63.179	14.9883		21.8	7.8051		63.166	15.4598		21.791	8.51729		63.166	15.5489		21.808	8.50198
63.15	15.6038		21.8	9.2201		63.162	14.9885		21.812	7.80488		63.15	15.4604		21.8	8.51718		63.15	15.5487		21.816	8.50198
63.133	15.6043		21.812	9.22043		63.145	14.9887		21.825	7.80488		63.133	15.4602		21.812	8.51707		63.133	15.5492		21.829	8.50177
63.116	15.6047		21.82	9.22021		63.129	14.9893		21.833	7.80445		63.116	15.4606		21.825	8.51686		63.116	15.5503		21.837	8.50209
63.1	15.6049		21.833	9.21999		63.112	14.9896		21.845	7.80402		63.1	15.4612		21.833	8.5161		63.1	15.5505		21.845	8.50155
63.083	15.6049		21.841	9.21978		63.095	14.9904		21.854	7.80402		63.083	15.4614		21.841	8.516		63.083	15.5504		21.854	8.50166
63.062	15.6053		21.854	9.21935		63.079	14.9909		21.862	7.80348		63.062	15.4611		21.85	8.51653		63.066	15.5509		21.862	8.5009
63.045	15.6054		21.866	9.21924		63.062	14.9918		21.875	7.80359		63.05	15.4616		21.862	8.5161		63.054	15.5507		21.875	8.50047
63.025	15.6053		21.879	9.21935		63.041	14.9921		21.887	7.80316		63.033	15.4613		21.875	8.51589		63.037	15.551		21.887	8.50112
63.008	15.6058		21.891	9.21956		63.025	14.9917		21.895	7.8023		63.012	15.4614		21.883	8.51567		63.02	15.5509		21.895	8.50069
62.995	15.6057		21.895	9.21913		63.008	14.9923		21.904	7.80219		62.995	15.4618		21.895	8.51546		63	15.5515		21.904	8.49972
62.979	15.6054		21.9	9.21946		62.991	14.9922		21.916	7.80165		62.979	15.4622		21.904	8.51567		62.983	15.5513		21.912	8.50015
62.962	15.6058		21.904	9.21827		62.979	14.9924		21.925	7.80122		62.962	15.4618		21.916	8.5161		62.97	15.5513		21.92	8.49994
62.945	15.6057		21.912	9.21848		62.958	14.9925		21.933	7.801		62.95	15.4613		21.925	8.51632		62.954	15.5512		21.933	8.49972
62.929	15.6057		21.925	9.21881		62.941	14.9926		21.945	7.80068		62.929	15.4616		21.933	8.51535		62.937	15.5505		21.941	8.4994
62.912	15.6051		21.941	9.21881		62.925	14.9924		21.954	7.80014		62.912	15.4609		21.945	8.51524		62.916	15.5504		21.95	8.49907
62.895	15.6046		21.954	9.21924		62.908	14.992		21.966	7.79982		62.895	15.4607		21.954	8.51513		62.9	15.5502		21.962	8.49907
62.883	15.6045		21.966	9.21827		62.895	14.992		21.975	7.7996		62.883	15.4607		21.966	8.51503		62.883	15.5504		21.97	8.49886
62.866	15.6047		21.979	9.21838		62.879	14.9921		21.983	7.79982		62.866	15.4605		21.975	8.51567		62.862	15.5501		21.983	8.49864
62.85	15.6044		21.987	9.21838		62.862	14.9917		21.995	7.79917		62.85	15.4604		21.987	8.51557		62.845	15.5496		21.991	8.49886
62.837	15.6041		21.995	9.21805		62.85	14.9919		22.008	7.79917		62.833	15.4602		21.995	8.51503		62.829	15.5496		22	8.49832
62.816	15.6035		22.004	9.21816		62.829	14.9915		22.016	7.79906		62.812	15.4602		22.008	8.51524		62.816	15.5496		22.008	8.49864
62.8	15.6037		22.016	9.21795		62.812	14.9914		22.025	7.79809		62.795	15.4599		22.02	8.51438		62.8	15.5491		22.02	8.49843
62.787	15.6039		22.029	9.21784		62.795	14.9916		22.033	7.79798		62.783	15.4595		22.025	8.5147		62.783	15.5492		22.029	8.49832
62.77	15.6036		22.037	9.21784		62.779	14.9914		22.045	7.7982		62.766	15.4596		22.033	8.51384		62.77	15.5492		22.041	8.4981
62.754	15.6036		22.045	9.21795		62.766	14.9917		22.054	7.79788		62.75	15.4593		22.045	8.51362		62.754	15.5488		22.054	8.49853
62.737	15.6039		22.054	9.21805		62.745	14.9918		22.062	7.79777		62.733	15.4588		22.058	8.51395		62.733	15.5483		22.062	8.49746
62.72	15.6041		22.066	9.21838		62.729	14.9914		22.07	7.79777		62.716	15.4588		22.066	8.51352		62.72	15.5488		22.07	8.49746
62.7	15.6039		22.079	9.21805		62.716	14.9917		22.083	7.79702		62.7	15.4586		22.075	8.51309		62.704	15.5488		22.083	8.49767
62.683	15.6037		22.087	9.21848		62.695	14.9921		22.091	7.79702		62.683	15.458		22.083	8.51276		62.687	15.5491		22.091	8.49756
62.666	15.6038		22.1	9.21838		62.679	14.992		22.104	7.79691		62.666	15.4579		22.095	8.51287		62.666	15.5491		22.104	8.49724
62.65	15.6037		22.104	9.21838		62.662	14.9922		22.112	7.79658		62.65	15.458		22.108	8.51255		62.65	15.5492		22.116	8.49735
62.633	15.6039		22.112	9.21816		62.65	14.9917		22.125	7.79615		62.633	15.4579		22.116	8.51265		62.637	15.5494		22.125	8.49724
62.616	15.6039		22.125	9.21827		62.633	14.9919		22.133	7.79658		62.616	15.4585		22.125	8.51265		62.62	15.5499		22.133	8.49724
62.6	15.6041		22.133	9.21838		62.616	14.9919		22.141	7.79615		62.6	15.459		22.133	8.51255		62.604	15.5501		22.141	8.49724
62.583	15.6035		22.141	9.21848		62.595	14.9922		22.154	7.79604		62.579	15.4589		22.141	8.51211		62.583	15.5497		22.15	8.49681
62.562	15.6039		22.15	9.21816		62.583	14.9926		22.162	7.79583		62.562	15.4591		22.154	8.51201		62.57	15.5498		22.162	8.49735
62.545	15.6041		22.162	9.21838		62.562	14.9931		22.17	7.79507		62.545	15.4592		22.162	8.51158		62.554	15.5502		22.17	8.49702
62.533	15.6039		22.175	9.21784		62.545	14.9937		22.179	7.79583		62.529	15.4596		22.17	8.51125		62.533	15.5506		22.183	8.49638
62.516	15.6038		22.183	9.21816		62.525	14.994		22.187	7.79551		62.512	15.4599		22.179	8.5119		62.516	15.5509		22.195	8.49681
62.5	15.6039		22.191	9.21805		62.512	14.9944		22.2	7.79475		62.495	15.4599		22.191	8.51201		62.5	15.5509		22.208	8.49627
62.483	15.6037		22.204	9.21752		62.491	14.9944		22.208	7.79432		62.475	15.4598		22.2	8.51136		62.483	15.5507		22.216	8.49627
62.466	15.6035		22.212	9.21762		62.475	14.9946		22.216	7.79421		62.462	15.4603		22.212	8.51093		62.466	15.5507		22.225	8.49638
62.45	15.6038		22.225	9.21719		62.462	14.9951		22.229	7.79367		62.45	15.4606		22.225	8.51082		62.45	15.551		22.233	8.49562
62.433	15.6037		22.233	9.21741		62.445	14.9956		22.237	7.79346		62.433	15.4609		22.233	8.51018		62.433	15.5509		22.241	8.49595
62.42	15.6035		22.245	9.2173		62.429	14.9954		22.25	7.79303		62.416	15.4618		22.241	8.50953		62.42	15.5512		22.254	8.49605
62.4	15.6036		22.258	9.21708		62.412	14.9957		22.262	7.79238		62.4	15.4618		22.25	8.50953		62.404	15.5515		22.262	8.49551
62.383	15.6037		22.266	9.21708		62.395	14.9956		22.275	7.79173		62.383	15.4619		22.258	8.5092		62.387	15.5511		22.27	8.49508
62.366	15.6036		22.27	9.21665		62.379	14.9961		22.283	7.79184		62.366	15.4625		22.266	8.5091		62.37	15.5518		22.279	8.49487
62.35	15.6035		22.283	9.21708		62.362	14.9963		22.291	7.79098		62.35	15.4624		22.279	8.5091		62.354	15.5517		22.291	8.49465
62.333	15.6038		22.291	9.21676		62.35	14.9966		22.304	7.79087		62.333	15.4622		22.291	8.50888		62.337	15.5518		22.3	8.49444
62.316	15.6039		22.304	9.21644		62.333	14.997		22.312	7.79076		62.316	15.4624		22.304	8.50877		62.316	15.5522		22.312	8.49433
62.3	15.6041		22.316	9.21644		62.316	14.9971		22.325	7.7899		62.3	15.4627		22.316	8.50867		62.3	15.5524		22.32	8.49347
62.283	15.6043		22.325	9.21633		62.3	14.9973		22.333	7.79066		62.287	15.4629		22.329	8.50834		62.287	15.5525		22.333	8.49368
62.266	15.6048		22.329	9.21633		62.283	14.9983		22.345	7.78947		62.266	15.4633		22.337	8.5078		62.27	15.5527		22.345	8.4939
62.25	15.605		22.341	9.2159		62.266	14.998		22.358	7.78947		62.25	15.4631		22.341	8.50748		62.254	15.5531		22.358	8.49347
[truncated: 7,719 more rows]
